# Supplementary material for: Characteristics and Differences in the Antler Velvet Microbiota During Regeneration
Source: Microorganisms. 2024 Dec 27;13(1):36. doi: 10.3390/microorganisms13010036 (PMC11768019; doi:10.3390/microorganisms13010036)
Supplement: Supplementary file 1 [file microorganisms-13-00036-s001.zip]

Archive with 3 entries (3 files):
- Supplementary figure S1.pdf
- Supplementary figure S2.pdf
- Supplementary table S1.xls
