# Supplementary material for: Characteristics and Differences in the Antler Velvet Microbiota During Regeneration
Source: Microorganisms. 2024 Dec 27;13(1):36. doi: 10.3390/microorganisms13010036 (PMC11768019; doi:10.3390/microorganisms13010036)
Supplement: Supplementary file 1 [file microorganisms-13-00036-s001.zip › Supplementary table S1.xls]

## Sheet: OTU
ID	S1	S3	S5	S9	S10	S11	S12	S13	S18	S16	S21	S16_1	S16_2	S21_1	S21_2
OTU1442	0	0	1	0	0	0	0	0	1	1	0	0	4	0	6
OTU1721	1	0	0	0	2	0	0	3	0	0	0	4	0	0	0
OTU487	4	8	14	8	2	11	14	3	5	1	1	8	8	1	0
OTU2	843	887	612	1075	343	397	633	830	906	1710	1256	944	1963	1131	870
OTU295	53	4	6	19	51	8	7	7	6	2	0	3	0	0	1
OTU824	5	0	2	0	0	0	1	2	8	3	0	1	0	2	8
OTU1055	0	0	0	0	0	0	20	5	7	0	0	2	0	0	0
OTU1838	0	0	2	0	4	0	0	1	1	0	0	0	0	0	0
OTU2362	0	0	3	0	2	3	0	0	0	0	0	0	0	0	0
OTU2657	0	0	0	0	0	3	0	0	1	0	0	0	0	0	0
OTU476	3	7	6	8	8	8	10	8	4	17	8	4	15	4	0
OTU1560	0	0	1	0	1	0	3	1	1	1	0	0	0	0	0
OTU471	2	3	1	0	0	0	0	0	4	18	8	18	18	11	2
OTU1538	7	0	0	0	0	1	0	0	2	0	0	0	0	0	0
OTU605	4	7	4	0	6	6	4	13	14	0	0	1	0	0	0
OTU525	0	6	22	1	2	5	15	14	13	2	2	0	2	2	1
OTU1145	0	0	0	3	4	1	0	1	5	0	3	0	1	1	0
OTU26	1192	61	22	483	58	228	189	834	233	171	41	486	29	150	134
OTU1847	1	0	0	0	0	0	0	0	0	0	0	1	0	3	1
OTU2319	0	0	0	0	1	0	0	0	0	0	0	0	1	0	0
OTU473	12	1	6	1	17	1	12	11	28	0	0	1	4	1	0
OTU1660	1	0	0	0	0	0	5	0	0	1	0	4	3	0	0
OTU360	18	28	5	8	1	7	36	9	10	6	5	7	2	3	2
OTU1419	4	2	3	0	3	4	1	4	1	0	0	0	0	0	0
OTU1719	0	0	1	0	3	1	0	3	3	1	0	0	0	0	0
OTU987	1	0	1	10	4	0	4	3	14	0	0	0	0	0	0
OTU1364	5	0	0	0	0	3	0	0	9	0	0	0	2	0	0
OTU2331	0	0	0	0	0	0	0	0	0	0	0	0	2	0	0
OTU651	1	0	12	0	9	1	8	6	14	2	0	0	0	0	0
OTU1464	0	0	2	0	3	0	0	0	5	0	1	0	2	0	0
OTU1656	0	0	0	0	6	0	0	0	1	0	0	0	0	0	0
OTU1877	0	0	0	0	1	0	0	0	6	0	0	1	0	0	0
OTU510	4	1	4	8	21	1	8	4	19	11	2	1	0	1	0
OTU1247	3	0	2	0	1	13	6	1	1	0	0	0	0	0	0
OTU2666	0	0	0	0	0	0	3	0	0	0	0	0	0	2	0
OTU1387	0	2	0	0	8	0	0	0	4	0	0	0	0	0	0
OTU2914	0	0	0	0	0	0	0	0	0	3	0	0	1	0	0
OTU822	0	0	2	0	15	0	0	2	0	0	0	0	0	0	10
OTU1828	0	0	0	2	0	0	1	0	4	0	0	0	0	0	0
OTU2275	0	0	0	0	0	0	0	3	4	0	0	0	0	0	0
OTU2245	0	2	0	3	0	0	0	0	8	0	0	0	0	0	0
OTU1359	0	6	0	6	0	0	1	1	1	0	0	0	0	0	0
OTU2937	0	0	0	0	0	0	0	1	1	0	0	0	0	0	0
OTU1807	0	0	3	1	0	0	1	0	0	0	0	0	0	1	0
OTU929	1	0	10	0	6	1	2	0	14	1	0	0	0	0	0
OTU147	18	121	27	6	14	60	90	24	22	16	10	18	24	11	1
OTU1439	4	3	0	1	2	0	2	3	6	0	0	0	0	0	0
OTU1506	0	0	0	0	0	0	1	0	0	4	2	3	0	0	2
OTU1831	0	0	0	0	0	0	0	0	0	1	0	10	0	0	0
OTU1658	5	1	0	0	4	0	0	0	0	0	0	0	0	0	0
OTU1945	0	0	1	0	0	0	1	0	2	0	0	0	0	1	0
OTU337	1	2	0	2	10	11	11	2	12	21	30	4	23	16	30
OTU866	2	0	2	5	8	1	3	1	2	0	1	0	0	4	0
OTU1793	1	0	0	0	1	0	0	0	7	0	0	0	0	0	0
OTU182	7	14	272	23	15	15	1	3	3	3	6	2	4	0	0
OTU2364	0	0	0	0	0	1	0	3	0	0	0	0	0	0	0
OTU2740	0	0	0	0	0	3	0	0	0	0	0	0	0	0	0
OTU1628	0	2	1	2	2	0	2	0	0	0	0	3	0	0	0
OTU724	2	5	0	1	20	2	0	0	2	0	0	0	0	0	0
OTU1251	3	0	3	0	0	0	0	0	0	1	2	7	0	0	0
OTU429	0	4	11	4	18	7	18	6	22	0	2	0	1	0	2
OTU517	3	4	1	4	8	9	6	7	38	5	0	0	3	0	0
OTU193	67	3	1	43	5	11	10	14	19	15	17	70	2	18	26
OTU518	5	2	7	2	2	20	5	13	12	0	3	0	2	0	0
OTU1611	6	0	0	0	0	0	0	0	0	0	0	4	1	0	0
OTU2727	0	0	0	0	0	0	0	1	0	0	0	0	0	0	0
OTU734	0	0	1	1	11	3	0	10	5	0	0	0	0	0	9
OTU1311	0	0	0	0	5	0	0	3	10	4	0	0	0	0	0
OTU2056	0	0	0	0	7	3	0	1	0	0	0	0	0	0	0
OTU663	33	1	0	0	0	0	0	0	0	0	0	5	0	0	0
OTU2192	0	0	0	0	1	0	0	0	0	0	0	0	2	0	0
OTU2733	0	0	0	4	0	0	0	0	0	0	0	2	0	0	0
OTU393	2	15	5	7	32	14	16	6	22	3	1	3	0	2	0
OTU2153	0	1	0	0	1	0	0	0	0	0	0	0	0	0	0
OTU2219	0	0	0	0	1	0	0	2	3	0	0	0	0	0	0
OTU2405	0	0	1	3	0	0	0	0	1	0	0	0	0	0	0
OTU2136	0	1	7	0	0	0	0	0	0	0	0	1	0	0	0
OTU2189	0	0	0	0	3	0	0	0	0	0	0	0	0	4	0
OTU1204	5	1	0	0	0	3	4	3	3	0	0	0	0	0	0
OTU412	1	7	16	10	1	8	9	2	3	6	15	12	12	10	2
OTU1564	1	0	0	0	6	0	0	0	0	1	0	0	3	0	0
OTU1271	0	0	0	0	0	0	0	0	0	1	0	0	0	0	16
OTU1355	0	1	4	1	0	1	1	1	1	2	1	0	0	4	0
OTU1686	0	1	0	0	0	0	0	0	0	0	0	1	3	4	2
OTU1873	0	0	0	0	3	0	0	7	0	0	0	0	0	0	0
OTU1150	0	23	0	3	0	0	0	1	1	0	0	0	0	0	0
OTU1052	0	5	0	0	4	0	6	3	0	3	4	0	1	0	0
OTU922	0	0	0	0	0	0	0	0	0	0	0	0	0	0	33
OTU188	2	2	126	22	10	12	4	3	4	23	31	11	15	23	11
OTU2683	0	0	0	0	0	0	0	0	0	0	0	1	2	0	0
OTU1178	3	3	0	2	0	0	0	4	5	0	0	0	2	0	0
OTU1556	0	0	1	5	0	0	0	0	3	0	0	0	0	0	0
OTU1110	3	0	0	1	3	3	4	0	7	2	0	0	2	0	0
OTU1348	0	4	6	0	1	0	0	2	0	0	0	0	0	0	0
OTU683	7	1	0	0	0	3	21	8	2	1	0	0	1	0	0
OTU769	3	0	0	0	21	1	0	7	3	5	0	0	0	0	0
OTU1094	3	5	0	5	8	0	4	1	0	0	0	1	0	0	0
OTU1615	0	0	1	0	2	0	1	2	1	2	0	0	0	0	0
OTU1365	0	0	0	0	2	0	1	8	9	0	0	0	0	0	0
OTU431	4	1	6	2	2	4	6	1	5	2	20	18	22	7	3
OTU214	14	20	67	2	7	15	18	5	4	22	16	21	20	16	5
OTU943	1	12	1	0	0	10	2	1	0	0	1	0	4	0	0
OTU488	6	0	0	34	16	6	5	8	22	4	0	0	0	0	0
OTU1785	0	0	0	0	0	0	0	0	1	0	0	1	4	0	0
OTU2125	0	0	0	0	1	0	0	4	0	0	0	0	0	0	0
OTU446	20	3	3	19	8	11	2	3	22	1	0	4	2	1	1
OTU692	0	2	12	0	20	0	0	4	1	0	0	0	0	0	0
OTU829	0	0	1	0	0	1	0	0	0	3	5	5	12	2	4
OTU85	99	6	5	40	18	32	20	17	8	109	39	270	19	91	74
OTU145	4	14	62	32	18	30	12	5	31	42	34	32	53	26	19
OTU2238	0	0	0	0	1	0	0	0	0	0	1	0	0	0	0
OTU596	2	0	2	8	11	1	0	24	14	0	0	0	0	0	0
OTU449	1	0	4	0	1	6	30	18	26	0	0	0	2	1	0
OTU1346	1	8	0	0	0	2	0	1	1	0	4	1	0	0	0
OTU707	5	1	0	11	0	0	1	0	1	0	2	13	0	2	8
OTU2716	0	0	0	0	0	0	0	0	0	2	0	0	0	0	0
OTU2904	0	0	0	0	0	0	0	0	1	0	0	0	0	0	0
OTU646	7	0	3	0	12	0	14	3	13	0	0	0	0	0	0
OTU794	0	0	10	9	1	1	0	0	0	9	3	0	6	0	0
OTU2330	0	0	0	0	0	0	0	0	1	0	0	1	0	0	0
OTU1899	1	0	1	0	0	0	0	0	0	0	0	0	3	0	0
OTU114	21	2	7	17	33	24	203	104	115	0	0	9	1	8	0
OTU2619	0	0	0	0	0	0	0	3	2	0	0	0	0	0	0
OTU2114	0	0	0	0	0	0	0	1	3	0	0	0	0	1	0
OTU1422	0	1	0	0	4	0	0	0	7	0	0	0	0	0	0
OTU1179	0	0	0	4	5	1	5	2	10	0	0	0	0	0	0
OTU2345	0	0	0	0	0	0	0	0	0	2	1	1	0	0	0
OTU726	3	6	0	1	2	5	8	5	14	1	0	0	1	0	0
OTU129	19	1	23	34	63	11	131	84	130	2	3	0	0	20	2
OTU1557	0	0	2	0	2	0	0	1	0	0	0	0	4	3	0
OTU2059	0	0	4	0	0	0	0	0	0	0	0	0	0	0	0
OTU1226	0	0	0	0	2	3	2	6	1	0	0	0	0	0	6
OTU2266	0	2	0	0	2	0	3	0	0	0	0	0	0	1	0
OTU97	32	30	18	45	229	55	67	33	70	7	2	2	13	5	0
OTU2456	0	0	0	0	1	0	0	0	1	0	0	0	0	0	0
OTU1452	1	5	0	0	1	4	0	0	2	2	0	0	0	0	0
OTU304	41	0	3	4	12	18	8	9	13	13	4	32	6	17	8
OTU2047	1	0	0	0	0	0	0	0	0	0	0	0	0	0	2
OTU126	10	2	9	46	3	3	2	2	0	85	17	180	11	29	66
OTU187	47	3	12	20	11	19	25	11	23	11	12	20	26	31	17
OTU2408	0	0	0	0	1	0	0	0	1	0	0	0	0	0	0
OTU1906	4	0	0	0	0	0	0	0	1	0	0	0	7	1	0
OTU1700	0	0	0	0	0	0	1	0	12	0	0	1	0	0	0
OTU2186	0	0	0	0	1	0	0	0	0	0	0	0	3	0	0
OTU135	25	15	7	28	69	70	55	73	105	10	1	0	4	3	6
OTU1414	2	1	0	0	0	0	4	0	1	0	0	2	2	0	0
OTU1786	1	0	1	1	0	0	0	0	0	0	0	0	0	0	0
OTU1654	0	0	2	0	0	0	0	1	5	0	2	0	0	1	0
OTU2062	3	0	0	3	0	0	2	0	0	0	0	0	0	0	0
OTU2188	1	0	0	0	4	0	0	0	0	0	0	0	0	0	0
OTU992	0	0	0	2	8	1	9	2	8	3	1	3	0	0	0
OTU414	6	3	2	2	4	4	59	12	32	1	0	0	3	2	0
OTU2438	0	0	0	0	0	0	0	0	0	1	0	0	0	0	0
OTU2092	0	0	0	0	0	0	0	0	4	0	0	0	3	0	0
OTU1072	1	0	2	2	8	4	6	2	2	0	0	0	0	0	0
OTU1210	0	2	6	0	0	1	0	0	0	0	3	1	3	3	0
OTU1061	0	2	2	0	0	9	2	3	4	0	2	0	5	0	0
OTU1717	0	0	0	3	7	1	2	0	2	0	0	0	0	0	0
OTU1801	0	1	0	0	1	2	0	0	6	0	0	0	2	0	0
OTU2370	0	0	0	0	0	0	1	2	0	0	0	0	0	0	0
OTU2637	0	0	0	0	0	0	0	0	0	1	0	0	0	0	0
OTU608	0	0	0	0	0	0	0	0	0	15	6	6	25	7	4
OTU2795	0	0	0	0	0	0	2	0	0	0	0	0	0	0	0
OTU1752	2	0	0	0	0	0	0	0	0	0	5	0	1	3	0
OTU2912	0	0	0	0	1	0	0	0	0	0	0	0	0	0	0
OTU1720	0	0	0	0	4	1	6	3	1	0	0	0	0	0	0
OTU1410	0	3	0	0	2	0	0	0	6	3	0	0	0	0	0
OTU1369	0	0	0	7	1	0	0	0	7	0	0	0	0	0	0
OTU1499	0	0	0	0	0	0	0	0	0	5	0	1	1	0	8
OTU141	12	64	83	23	29	72	48	25	6	23	12	12	10	18	11
OTU297	4	10	43	0	19	17	14	23	32	14	6	3	19	10	0
OTU839	1	0	5	6	16	1	0	2	1	2	0	0	0	0	0
OTU873	1	0	8	0	2	3	3	1	12	6	1	1	3	0	0
OTU1078	3	0	0	1	9	0	3	2	2	0	0	1	0	0	0
OTU2402	0	0	0	0	0	0	0	0	0	0	0	2	0	0	0
OTU2572	0	0	1	0	2	0	0	0	1	0	0	0	0	0	0
OTU615	4	8	6	4	1	6	7	0	0	2	0	2	4	4	2
OTU930	5	2	3	5	7	1	0	4	6	0	0	0	0	0	0
OTU68	118	6	9	78	12	26	18	20	59	132	47	314	31	97	132
OTU2217	0	0	0	0	0	0	0	1	0	0	0	0	0	0	0
OTU192	11	20	30	13	111	28	15	19	29	5	2	0	7	0	0
OTU1754	0	0	5	0	0	0	0	0	0	0	0	4	0	0	0
OTU1917	0	0	0	0	0	0	1	3	6	0	0	0	0	0	0
OTU248	87	0	0	12	25	7	7	17	64	4	1	7	6	8	0
OTU2265	0	0	1	0	0	0	0	1	1	0	0	0	0	0	0
OTU2542	0	0	0	0	0	0	0	0	2	0	0	0	0	0	0
OTU120	24	8	7	3	40	26	182	90	179	0	3	6	1	8	0
OTU2335	0	0	0	0	4	0	0	2	0	0	0	0	0	0	0
OTU400	2	0	2	0	48	14	12	11	20	0	2	0	0	0	0
OTU523	10	5	0	2	6	4	10	6	5	5	5	5	14	1	2
OTU1408	0	12	0	0	3	0	0	2	5	0	0	0	0	0	0
OTU768	0	0	5	0	1	0	0	0	0	5	8	7	18	0	2
OTU107	104	4	12	123	43	11	17	35	83	7	2	37	8	19	5
OTU2309	0	0	2	0	0	0	0	0	0	0	0	0	0	0	0
OTU650	0	0	21	1	9	0	3	0	0	1	0	0	1	5	1
OTU30	221	453	809	219	90	373	341	128	160	76	123	73	131	147	62
OTU2043	0	2	0	0	0	0	1	0	2	0	0	0	0	0	0
OTU1909	0	0	0	0	0	2	0	0	0	0	0	0	0	5	0
OTU2493	0	0	0	0	1	0	2	2	0	0	0	0	0	0	0
OTU2197	4	0	0	0	0	0	0	0	1	0	0	1	0	0	0
OTU613	0	1	36	2	0	0	0	6	0	0	0	0	2	0	0
OTU1086	2	0	3	3	3	1	1	7	0	0	0	1	0	0	0
OTU2012	0	0	0	0	0	0	0	0	0	0	1	0	0	4	0
OTU467	4	0	3	2	32	3	6	8	19	9	0	0	0	0	0
OTU665	0	3	0	0	11	0	1	27	6	0	0	0	0	0	0
OTU884	2	0	3	0	2	1	0	4	5	0	0	8	5	0	0
OTU1946	0	0	1	0	4	0	0	2	1	0	0	0	0	0	0
OTU2014	1	1	1	0	1	0	0	0	0	0	0	0	0	0	0
OTU455	8	8	2	26	22	7	8	8	9	1	1	0	0	0	0
OTU2157	0	0	0	2	2	0	0	0	0	0	0	0	0	0	0
OTU2242	0	3	0	0	0	0	0	0	0	1	2	0	0	0	0
OTU588	2	0	1	12	7	4	10	18	15	0	0	0	0	5	0
OTU950	0	0	1	0	4	0	0	0	1	3	4	4	6	0	0
OTU371	2	0	2	4	26	1	49	9	32	3	0	0	0	0	1
OTU78	14	50	91	73	30	39	19	32	33	81	106	35	89	49	144
OTU1225	0	1	4	0	0	10	0	0	0	2	0	0	3	0	0
OTU2586	0	1	0	0	0	0	0	0	4	0	0	0	0	0	0
OTU1580	0	0	0	0	4	0	0	9	0	0	0	0	2	1	0
OTU2152	0	0	0	0	3	0	0	0	0	0	0	0	0	0	0
OTU1074	4	0	2	0	8	4	0	2	7	0	0	0	0	0	0
OTU1121	1	5	0	0	2	2	0	0	1	0	0	0	3	0	9
OTU2058	0	0	0	0	3	0	0	0	0	3	1	0	0	0	0
OTU2165	0	1	2	0	0	0	0	0	0	1	3	0	2	0	0
OTU732	0	22	3	2	2	6	5	2	0	1	2	0	4	1	0
OTU875	1	1	0	1	0	2	0	0	5	3	0	7	0	2	6
OTU1014	0	9	0	0	0	0	0	0	1	0	0	5	10	0	0
OTU293	7	4	10	12	8	16	22	65	14	6	0	3	1	4	1
OTU265	8	4	28	9	49	6	74	5	20	4	3	3	9	4	0
OTU241	116	0	0	8	14	21	42	7	15	0	2	16	1	18	0
OTU500	0	3	18	7	7	0	3	5	0	13	4	4	4	3	18
OTU75	43	76	13	46	118	130	54	56	66	42	97	23	64	84	41
OTU209	6	10	17	12	19	8	36	69	141	1	1	0	0	0	1
OTU2049	1	0	0	2	1	0	0	0	1	0	0	0	1	0	0
OTU1608	0	0	0	0	3	2	0	0	1	0	0	0	0	1	0
OTU2487	0	0	0	0	0	0	0	0	0	0	0	2	0	0	0
OTU411	7	22	1	1	5	1	0	0	14	17	9	4	11	9	4
OTU963	0	0	0	0	4	2	16	5	7	0	0	0	0	0	0
OTU1648	0	0	1	1	1	1	0	0	2	3	2	0	2	0	0
OTU1850	0	0	0	0	1	0	0	0	0	4	0	0	1	0	0
OTU2029	0	0	0	0	0	0	3	0	0	0	0	0	0	0	0
OTU2069	0	0	0	0	0	0	4	0	2	4	0	0	0	0	0
OTU1428	5	0	0	0	2	0	0	0	0	2	0	1	0	3	0
OTU1219	1	0	0	2	1	0	0	0	0	0	3	7	0	1	1
OTU1056	0	0	5	1	9	1	5	0	0	0	0	0	2	0	0
OTU1197	0	0	1	4	2	0	0	3	2	1	0	0	0	0	0
OTU2696	0	0	0	0	1	0	0	0	1	0	0	0	0	0	0
OTU443	1	23	7	0	11	21	11	4	19	2	2	2	5	3	0
OTU2086	0	0	0	0	2	0	0	0	0	0	0	0	0	0	0
OTU2317	0	0	0	0	0	0	0	0	0	1	0	0	0	0	0
OTU838	4	0	14	4	2	8	0	0	0	2	1	0	0	0	0
OTU1563	0	0	0	0	2	1	5	0	2	0	0	0	0	0	0
OTU2414	0	0	0	0	0	0	7	0	0	0	0	0	0	0	0
OTU130	14	8	2	10	31	16	183	119	102	4	0	0	0	14	0
OTU2698	0	0	2	0	1	2	0	0	0	0	0	0	0	0	0
OTU1510	2	2	3	0	2	0	0	1	4	0	0	0	0	1	0
OTU468	1	2	3	1	34	15	5	7	14	1	0	0	0	1	0
OTU194	8	10	12	37	2	0	1	9	0	61	42	23	42	42	29
OTU2739	0	0	0	0	0	2	0	0	0	0	0	0	0	0	0
OTU1156	1	13	0	0	0	0	2	3	2	0	1	0	0	0	0
OTU1503	1	0	1	0	0	0	0	6	0	0	3	0	0	2	0
OTU1800	0	0	1	0	2	2	0	0	1	0	0	0	0	0	0
OTU1514	0	0	0	0	2	0	0	0	2	0	0	0	0	6	0
OTU1860	0	0	0	0	0	0	0	1	0	0	0	14	0	0	0
OTU1636	0	0	4	5	0	0	0	0	0	1	0	0	0	0	0
OTU349	7	17	14	6	12	34	17	0	12	1	2	5	4	8	0
OTU696	2	0	2	13	13	1	0	9	3	1	1	2	0	2	0
OTU2255	0	0	1	0	1	0	0	1	0	0	0	0	0	0	0
OTU2778	0	0	0	0	1	0	0	0	0	0	0	0	0	0	0
OTU1930	0	3	0	0	0	0	0	0	3	1	0	0	4	0	0
OTU2434	0	0	0	0	2	0	0	0	2	1	0	0	0	0	0
OTU2158	3	0	1	2	0	0	0	0	1	0	0	0	0	0	0
OTU1582	5	0	11	0	0	0	0	0	1	0	0	0	2	0	0
OTU1158	0	1	5	0	2	0	0	4	0	1	2	1	0	1	0
OTU1902	0	0	0	0	1	0	1	0	8	0	0	0	0	0	0
OTU2347	0	0	0	0	0	0	0	0	0	1	0	0	3	0	0
OTU2764	0	0	0	0	0	0	0	0	1	0	0	0	0	0	0
OTU2159	0	0	0	0	1	1	0	1	1	0	0	0	0	0	0
OTU901	0	0	0	0	1	2	15	12	7	0	0	0	0	0	0
OTU1736	0	0	0	0	0	0	0	0	0	5	0	0	4	0	0
OTU79	16	27	175	32	305	7	19	37	150	19	5	2	4	2	0
OTU2204	0	0	0	0	6	0	0	0	1	0	0	0	0	0	0
OTU1955	3	0	0	2	0	0	0	0	0	0	0	0	0	0	7
OTU1943	0	0	0	0	0	0	0	0	0	2	0	1	0	5	0
OTU2322	0	0	1	0	3	0	0	0	0	0	0	0	0	0	0
OTU1623	1	4	0	0	0	3	4	2	0	0	0	0	0	0	0
OTU723	2	6	3	0	5	14	9	1	12	0	0	0	0	0	0
OTU96	7	19	7	1	17	11	13	18	28	62	109	57	128	98	53
OTU1227	0	0	2	0	4	3	3	0	6	0	0	3	0	0	0
OTU1494	0	1	0	3	0	0	0	8	0	0	0	0	0	0	0
OTU2559	0	0	0	3	0	0	2	0	0	0	0	0	0	0	0
OTU1642	4	0	0	0	0	1	0	0	0	0	0	0	0	0	0
OTU1381	1	0	4	0	2	5	2	1	0	2	0	0	0	1	0
OTU578	9	9	0	2	23	4	1	3	5	0	0	0	0	0	0
OTU116	9	9	141	53	103	12	7	26	55	34	34	24	16	17	0
OTU1137	2	2	1	0	0	1	5	0	1	0	0	0	1	0	0
OTU1401	1	0	2	3	0	1	0	0	0	0	0	0	0	2	0
OTU1589	0	0	3	0	0	0	0	0	0	3	0	4	0	0	0
OTU2129	1	0	0	0	0	0	1	0	0	0	0	0	0	0	0
OTU1132	2	1	0	1	9	1	0	1	2	0	4	0	2	0	0
OTU2781	0	0	0	0	0	1	0	0	0	0	0	0	0	0	0
OTU2519	0	0	0	0	0	0	2	0	0	0	0	0	0	0	0
OTU1360	0	0	3	2	3	1	3	1	0	0	0	0	0	0	0
OTU900	2	6	0	0	0	8	0	0	0	0	0	4	4	4	3
OTU2327	0	0	0	0	0	0	0	0	0	0	0	1	0	2	0
OTU1459	0	2	0	3	2	0	0	0	2	0	0	0	0	0	0
OTU1735	0	0	0	0	0	0	0	0	2	0	0	0	0	0	11
OTU1318	0	0	0	0	2	3	4	0	0	2	0	0	0	0	0
OTU339	18	7	7	4	18	15	10	19	26	0	0	4	2	2	0
OTU1277	0	2	1	1	3	2	4	0	0	0	0	0	0	0	0
OTU787	10	0	0	0	11	5	0	0	7	0	0	0	0	0	0
OTU560	2	8	2	5	9	1	2	0	0	4	0	15	6	3	8
OTU1841	0	1	0	0	6	0	0	0	0	0	0	0	0	0	0
OTU2254	0	3	0	0	0	0	0	3	0	0	0	0	0	0	0
OTU1233	3	1	3	0	0	4	9	1	1	0	0	0	0	1	0
OTU2529	2	0	0	0	0	0	0	0	3	0	0	0	0	0	0
OTU1007	4	2	0	0	5	1	1	1	1	0	0	0	0	7	0
OTU2016	0	0	0	0	0	0	0	2	6	1	0	0	0	0	0
OTU2113	0	0	0	0	0	0	0	0	0	0	0	0	2	0	0
OTU1342	3	0	0	0	1	0	0	2	0	0	0	3	0	0	0
OTU457	2	14	13	12	13	7	10	6	8	2	10	1	9	4	0
OTU731	2	1	0	0	13	6	0	12	10	0	0	0	0	0	0
OTU2013	0	0	0	0	4	0	1	0	2	0	0	0	0	0	0
OTU2432	0	0	0	0	0	0	0	0	0	0	0	3	0	0	0
OTU913	0	0	2	8	5	1	0	0	12	0	0	0	2	0	0
OTU592	10	2	5	5	5	5	7	14	14	0	0	2	0	0	0
OTU127	31	1	4	16	28	9	7	19	30	76	22	133	11	71	57
OTU1177	3	0	2	0	16	0	0	0	0	0	0	0	0	0	0
OTU1513	0	0	2	1	6	0	1	0	2	0	0	0	0	0	0
OTU499	0	2	20	3	1	9	3	0	0	10	4	8	11	6	3
OTU1443	0	0	0	0	0	0	0	3	2	1	1	2	0	0	0
OTU1123	4	2	4	0	3	0	0	0	2	0	3	1	2	1	0
OTU1284	1	0	0	0	5	3	0	5	2	0	0	0	0	0	0
OTU497	6	1	4	25	5	5	3	3	1	2	2	4	0	2	0
OTU1418	0	2	2	1	3	3	0	4	4	0	0	0	1	0	0
OTU479	5	19	2	3	3	11	14	7	2	5	2	1	7	7	1
OTU1898	0	0	0	0	4	0	0	0	2	0	0	0	0	0	0
OTU1975	0	1	0	0	3	1	2	0	0	0	0	0	0	0	0
OTU1827	0	0	0	1	3	0	2	0	1	0	0	0	0	0	0
OTU995	0	0	0	4	0	7	4	3	2	1	0	0	0	0	0
OTU1380	0	0	0	2	3	0	0	10	8	0	0	0	0	0	0
OTU1630	0	0	0	0	3	0	3	0	0	2	1	0	1	3	0
OTU485	2	10	8	1	35	2	8	0	28	1	0	2	0	0	0
OTU1085	6	0	5	1	1	1	1	1	0	0	0	7	6	2	0
OTU1602	0	2	0	0	0	1	0	0	0	0	0	0	1	0	0
OTU2573	0	0	0	0	0	0	0	0	1	0	0	0	0	0	0
OTU741	8	0	5	2	5	0	0	10	7	1	0	0	0	0	0
OTU345	1	1	16	11	15	9	4	31	7	18	0	5	12	4	2
OTU2201	0	0	0	7	0	0	0	0	2	0	0	0	0	0	0
OTU1663	0	0	0	0	8	0	0	0	0	1	0	0	0	0	0
OTU2771	0	0	0	0	1	0	0	0	1	0	0	0	0	0	0
OTU2205	0	0	0	0	1	1	0	1	0	0	0	0	0	0	0
OTU2235	0	0	0	0	4	0	0	0	2	0	0	0	0	0	0
OTU2877	0	0	1	0	0	0	0	0	0	0	0	1	0	0	0
OTU1693	0	9	0	0	0	0	0	3	0	0	0	0	0	0	0
OTU720	4	1	4	5	2	7	0	6	11	0	2	1	0	0	0
OTU1904	0	0	1	0	0	0	0	0	4	1	0	0	1	0	0
OTU377	31	3	0	2	14	29	8	3	10	1	0	11	0	5	3
OTU1134	3	0	0	0	1	3	6	0	3	0	0	2	0	0	0
OTU466	8	1	3	0	6	1	8	17	55	0	0	0	0	0	0
OTU2134	0	0	0	0	3	0	0	1	0	2	0	0	3	0	0
OTU20	306	363	175	353	122	186	203	279	245	758	567	442	962	523	487
OTU1040	0	0	4	0	2	5	8	5	8	0	0	0	0	0	0
OTU1694	0	0	0	0	2	0	0	0	0	0	0	9	0	2	0
OTU102	14	2	3	11	32	30	201	96	206	0	0	0	3	19	1
OTU1315	0	1	0	0	3	0	0	0	1	6	1	0	6	0	0
OTU2623	0	0	0	0	0	0	0	0	1	0	0	0	0	0	0
OTU964	2	0	0	0	0	5	15	4	6	0	0	0	0	0	0
OTU1303	3	0	2	0	0	2	2	2	2	0	0	1	0	1	0
OTU2272	0	0	0	0	0	1	1	5	0	0	0	0	0	0	0
OTU392	32	1	0	19	0	0	11	6	9	5	0	22	1	8	10
OTU598	3	0	10	16	12	0	6	0	1	3	0	0	2	5	0
OTU871	0	6	0	4	1	2	8	2	0	0	0	0	1	4	0
OTU1230	2	0	2	0	2	1	1	4	0	2	0	0	0	0	3
OTU274	10	11	22	2	12	22	25	23	57	4	3	6	3	26	1
OTU1542	0	0	0	0	3	0	6	0	4	2	0	0	0	0	0
OTU1861	1	0	1	0	9	0	0	3	0	0	0	0	0	0	0
OTU1770	0	0	7	0	0	0	0	0	4	0	0	0	0	0	0
OTU2256	0	0	0	0	2	0	0	0	0	0	0	0	6	0	0
OTU2240	0	0	0	0	2	0	0	0	2	0	0	0	0	0	0
OTU1203	0	0	1	3	0	2	0	0	9	0	1	0	0	0	0
OTU2141	0	0	0	0	0	4	0	0	0	0	1	1	0	0	0
OTU224	17	29	36	4	11	34	25	20	27	26	20	8	15	3	4
OTU445	3	4	4	1	18	29	0	10	19	0	1	3	0	3	0
OTU1255	0	0	2	0	3	6	0	2	0	2	0	4	0	0	0
OTU1753	0	0	0	0	0	0	0	0	0	0	0	0	3	1	0
OTU309	2	13	14	0	9	22	2	6	12	14	5	9	21	8	1
OTU1565	1	0	2	0	0	1	0	0	9	0	0	0	0	0	0
OTU1008	2	4	2	2	0	0	0	0	1	2	0	3	1	0	0
OTU1194	2	0	0	0	12	0	0	0	0	0	0	0	0	0	0
OTU1290	0	13	2	0	5	0	0	0	0	0	0	0	0	0	0
OTU1733	0	0	0	0	11	0	0	0	0	0	0	0	0	0	0
OTU1314	0	0	0	0	5	0	0	0	0	2	4	0	3	0	0
OTU1655	0	0	0	0	5	0	0	0	7	0	0	0	0	0	0
OTU483	4	1	5	5	11	4	1	13	11	2	2	2	14	8	4
OTU1367	0	0	1	0	0	0	0	0	0	3	1	0	7	3	0
OTU113	32	31	21	17	90	43	45	65	131	14	4	7	3	25	9
OTU624	2	5	5	15	11	10	10	4	14	0	0	0	0	0	0
OTU893	0	0	0	0	0	0	2	1	2	1	0	0	0	1	22
OTU134	105	8	1	99	17	16	22	16	21	26	6	61	4	27	3
OTU419	8	0	10	13	5	3	19	3	5	14	17	4	17	3	1
OTU172	20	27	1	14	11	14	22	31	35	46	41	26	32	21	20
OTU202	23	17	29	23	124	12	16	19	20	10	0	2	4	0	8
OTU981	1	0	4	0	11	0	0	2	5	0	0	0	0	0	0
OTU1402	0	1	8	0	0	0	1	0	0	0	0	0	7	0	0
OTU1196	0	0	2	0	3	5	0	2	0	0	0	0	0	0	0
OTU2283	0	0	0	0	1	0	4	1	2	0	0	0	0	0	0
OTU602	1	8	4	0	0	11	0	2	1	6	7	4	3	1	14
OTU904	0	0	0	0	1	3	10	0	2	10	2	8	7	0	1
OTU1527	0	0	3	0	3	0	3	0	2	0	0	0	0	0	0
OTU1816	0	0	0	0	1	0	0	0	0	3	0	0	4	0	0
OTU1409	0	5	0	0	1	2	1	2	3	0	0	0	0	0	0
OTU2577	0	0	0	0	0	0	0	2	0	0	2	0	0	0	0
OTU1143	0	1	0	0	2	0	0	0	0	2	0	0	1	0	14
OTU1681	0	0	0	4	1	0	1	0	0	0	0	0	0	0	0
OTU1871	0	0	3	0	1	0	3	2	8	0	0	0	0	0	0
OTU2039	0	0	0	0	0	0	0	3	2	1	0	1	0	0	0
OTU1901	3	2	2	0	3	0	0	1	0	0	0	0	0	0	0
OTU104	41	62	16	87	56	49	54	127	40	14	23	5	8	5	8
OTU1913	0	0	0	0	0	0	0	0	8	0	0	0	0	0	0
OTU2785	0	0	0	1	0	0	0	1	0	0	0	0	0	0	0
OTU833	1	0	5	4	7	4	2	3	0	0	1	0	0	0	0
OTU2870	0	2	0	0	1	0	0	0	0	0	0	0	0	0	0
OTU1682	0	1	0	0	0	0	0	2	1	1	0	0	0	1	4
OTU87	65	145	39	83	33	57	124	46	47	24	22	17	33	39	28
OTU42	87	97	468	176	142	131	97	199	117	156	175	67	148	115	146
OTU2253	0	0	0	0	3	3	0	1	2	0	0	0	0	0	0
OTU327	11	13	20	20	32	9	30	9	22	0	0	1	2	0	0
OTU863	0	8	6	0	3	6	1	13	0	0	0	1	0	0	0
OTU1569	0	2	0	0	0	0	1	0	0	1	0	0	4	3	0
OTU1304	0	4	1	1	0	5	5	2	2	0	0	0	1	0	0
OTU1690	0	0	0	0	2	0	0	0	0	5	0	0	1	0	0
OTU580	3	11	0	2	2	3	0	5	2	6	5	0	11	2	0
OTU1910	1	0	1	0	0	0	0	0	3	0	0	0	0	0	0
OTU1478	2	0	0	0	5	0	0	1	2	0	0	0	0	0	0
OTU1629	0	1	0	1	4	1	1	0	1	0	0	0	0	0	0
OTU77	63	160	57	23	28	128	118	57	58	30	29	21	31	40	12
OTU1825	0	4	0	0	3	0	1	0	0	2	0	0	1	0	0
OTU2232	0	0	5	1	0	0	0	0	0	0	0	0	0	0	0
OTU64	226	29	21	109	20	98	60	36	52	94	19	240	33	49	47
OTU1566	0	0	4	0	0	0	0	0	5	0	0	0	0	0	0
OTU1486	0	5	0	0	3	1	0	3	3	0	0	0	0	0	0
OTU1122	0	0	0	1	0	3	0	0	0	0	0	5	0	11	3
OTU2030	0	0	2	0	0	1	0	0	0	0	0	0	0	0	0
OTU2435	0	0	0	0	2	3	0	2	2	0	0	0	0	0	0
OTU2279	0	0	5	0	0	0	0	0	0	0	0	0	2	0	0
OTU865	1	0	0	1	0	4	0	3	0	11	1	9	0	1	2
OTU384	9	0	21	23	12	15	9	2	11	5	1	0	0	0	3
OTU635	1	1	1	6	6	1	3	3	6	0	0	0	1	0	0
OTU1495	3	0	3	0	5	0	0	0	1	0	0	0	0	0	0
OTU1275	0	5	0	0	0	1	2	4	3	0	0	0	0	0	0
OTU567	0	0	12	8	0	0	1	0	1	17	4	0	1	20	10
OTU2389	0	0	3	0	2	0	1	0	0	0	0	0	0	0	0
OTU2498	0	0	0	2	2	0	0	0	0	0	0	0	0	0	0
OTU1191	0	4	0	0	1	0	1	0	2	0	1	0	3	2	0
OTU2294	1	0	0	0	1	0	3	0	0	0	0	0	0	0	0
OTU122	26	47	21	39	9	14	30	22	27	47	60	24	33	52	53
OTU358	8	1	8	6	18	16	32	15	28	1	0	1	0	4	0
OTU2656	0	0	0	0	0	3	0	0	0	0	0	0	0	3	0
OTU735	5	6	1	2	1	7	4	0	8	2	0	1	1	0	0
OTU1824	0	0	0	0	2	0	0	0	1	1	0	0	0	0	0
OTU2443	0	0	0	0	0	0	0	0	0	0	0	2	0	0	0
OTU184	34	38	23	5	96	12	33	22	29	8	3	1	13	3	0
OTU1543	1	1	0	3	3	0	1	1	0	0	0	0	0	0	0
OTU1013	0	1	5	3	1	1	0	2	2	0	0	0	0	1	0
OTU762	0	1	12	4	2	4	1	5	3	0	0	0	0	0	0
OTU1487	0	3	0	3	0	0	3	0	0	0	0	2	0	2	0
OTU682	1	4	5	0	1	6	0	0	33	0	0	0	2	0	0
OTU880	0	0	0	1	0	0	0	0	0	13	2	10	1	3	1
OTU80	101	9	0	6	49	22	31	14	27	77	33	289	11	77	77
OTU1489	0	0	0	0	2	9	0	2	1	0	0	0	0	0	0
OTU90	1	11	66	8	4	8	9	4	0	128	126	64	183	79	96
OTU1887	0	0	0	3	0	0	0	0	0	0	0	0	0	0	0
OTU51	65	297	296	65	77	249	159	81	101	37	22	15	43	23	28
OTU667	1	0	0	0	0	0	1	0	0	22	0	24	0	0	0
OTU1851	0	0	0	0	4	0	3	0	0	0	0	0	0	0	0
OTU1814	1	0	0	0	0	0	1	0	0	0	0	1	0	0	0
OTU1283	0	0	1	0	15	1	0	0	0	0	0	0	0	0	0
OTU481	6	12	12	6	7	3	5	8	7	9	2	3	7	0	1
OTU2806	0	0	0	0	1	0	0	1	0	0	0	0	0	0	0
OTU1119	4	0	0	0	8	0	8	3	6	0	0	0	0	0	0
OTU1678	0	0	0	0	1	2	0	0	3	0	0	0	0	0	0
OTU153	146	7	2	24	38	28	23	14	23	11	2	42	1	15	6
OTU526	0	0	1	0	2	3	5	1	5	8	12	1	16	12	2
OTU1925	0	0	0	0	0	0	0	0	0	1	0	0	4	0	0
OTU2071	0	3	0	0	0	0	0	0	0	0	0	0	0	0	0
OTU246	16	16	7	1	55	11	33	62	36	2	0	2	0	2	0
OTU978	0	7	0	2	0	4	6	1	0	0	0	0	0	0	0
OTU2278	1	0	0	0	0	0	0	0	0	1	0	0	0	0	0
OTU1679	2	0	0	0	0	0	2	0	0	0	0	0	3	1	0
OTU1198	3	5	0	1	0	4	8	0	0	2	1	0	4	0	0
OTU495	1	6	0	0	4	0	0	0	0	16	5	0	28	12	7
OTU697	0	0	4	1	5	4	6	9	5	10	2	5	1	0	0
OTU564	4	7	30	0	2	4	0	6	0	3	8	4	2	0	0
OTU622	1	9	5	0	3	2	3	10	8	1	2	0	7	6	0
OTU1651	0	0	2	0	1	5	0	0	1	0	1	0	0	0	0
OTU24	191	426	1361	325	86	342	330	165	100	238	225	148	325	209	146
OTU196	15	38	8	4	122	15	29	16	23	4	2	0	1	6	15
OTU13	362	417	344	518	232	265	296	517	463	990	711	463	981	688	445
OTU674	0	4	0	1	3	9	1	10	16	1	1	0	0	0	0
OTU1939	0	0	1	0	0	2	0	0	0	0	0	0	0	0	2
OTU2050	0	1	1	0	0	0	0	0	0	0	3	0	0	0	0
OTU229	0	0	0	3	0	5	0	0	0	23	61	26	44	44	42
OTU502	20	1	2	5	3	5	3	3	3	4	0	17	0	5	2
OTU1098	0	0	0	3	1	2	0	1	9	4	1	5	3	0	0
OTU886	1	10	1	0	9	2	0	2	10	0	0	0	0	0	0
OTU1468	0	0	0	0	3	0	0	0	0	1	1	1	0	5	0
OTU1305	0	0	2	0	0	0	0	0	0	1	0	0	0	0	13
OTU2373	0	0	0	0	0	0	0	3	0	0	0	0	0	0	0
OTU1238	0	0	16	0	0	0	0	0	0	0	0	0	0	0	0
OTU2085	0	2	0	0	1	0	0	0	6	1	0	0	0	0	0
OTU160	7	32	75	74	17	10	21	5	6	54	17	14	33	23	29
OTU41	643	50	38	298	78	67	124	40	87	150	47	357	35	95	154
OTU1041	0	0	0	0	0	0	0	0	0	0	0	2	23	0	0
OTU684	0	2	0	0	0	0	31	1	9	0	0	0	0	3	0
OTU2288	2	0	0	0	0	0	0	3	0	0	0	0	0	0	0
OTU1791	0	0	0	0	0	0	0	2	3	0	0	0	1	3	0
OTU1854	0	0	0	0	0	0	0	0	0	4	0	2	0	0	0
OTU1526	0	0	4	0	5	2	0	1	4	0	0	0	0	3	0
OTU790	0	6	5	3	20	0	1	1	7	0	0	0	0	0	0
OTU535	0	0	6	1	26	0	3	6	26	4	0	0	1	0	0
OTU2711	0	0	0	2	2	0	0	0	0	0	0	0	0	0	0
OTU82	53	64	121	107	106	43	55	98	29	22	25	8	13	19	31
OTU2089	0	0	0	0	0	0	0	0	0	0	0	0	0	4	0
OTU1049	0	0	0	0	1	1	0	6	14	0	0	0	0	0	0
OTU2015	0	1	4	0	0	1	2	0	0	0	0	0	0	0	0
OTU2763	0	0	0	0	0	0	0	3	0	1	0	0	0	0	0
OTU1300	0	0	0	0	4	0	0	9	6	9	0	0	0	0	0
OTU2198	0	0	0	0	0	0	0	0	0	0	0	1	0	3	0
OTU133	25	102	26	26	18	47	40	29	34	21	15	14	40	30	15
OTU2691	0	1	0	0	1	0	0	0	0	0	0	0	0	0	0
OTU1714	0	0	0	0	0	0	0	0	0	0	0	0	12	0	1
OTU1765	0	0	0	0	1	0	0	1	3	0	0	0	0	0	0
OTU409	3	9	7	2	33	12	23	5	14	1	1	0	0	1	1
OTU302	20	2	3	2	68	19	11	11	22	2	2	0	4	2	0
OTU1697	3	0	0	2	0	1	0	0	0	0	0	0	0	0	0
OTU1223	0	2	1	0	1	1	6	3	5	0	0	3	0	0	0
OTU1415	2	0	0	0	3	3	7	2	2	0	0	0	0	0	0
OTU226	5	1	16	10	80	8	19	13	104	7	3	0	1	0	0
OTU2512	0	0	0	0	0	0	0	0	2	0	0	0	0	0	0
OTU1281	0	2	0	7	2	0	0	0	0	0	0	0	0	0	0
OTU1626	0	0	0	0	0	0	1	0	0	5	0	0	0	7	2
OTU93	194	18	11	34	67	92	84	41	97	2	4	30	1	9	8
OTU1509	0	0	0	0	0	0	0	0	0	6	2	0	2	0	1
OTU1248	0	0	0	0	3	3	0	4	5	0	1	0	5	0	0
OTU1096	2	0	7	0	3	2	7	0	1	5	0	0	7	0	0
OTU1956	1	0	0	0	0	0	0	0	1	0	0	1	0	1	0
OTU1312	3	0	0	4	4	0	3	2	0	0	0	0	0	0	0
OTU448	2	0	41	18	9	12	6	1	2	1	0	4	3	2	0
OTU2091	0	0	1	0	2	2	0	0	0	1	0	0	1	0	0
OTU9	677	1684	575	857	219	992	1202	424	266	585	364	389	663	443	211
OTU690	7	0	4	0	24	1	0	2	3	0	0	0	2	0	0
OTU2426	0	0	0	0	0	0	0	0	0	0	0	0	4	0	0
OTU2041	0	0	0	0	0	0	0	0	5	0	0	0	0	0	0
OTU1260	0	0	4	0	1	1	0	1	1	4	1	0	3	0	0
OTU2344	0	0	0	0	3	2	0	0	0	0	0	0	2	0	0
OTU1788	2	0	0	0	0	0	3	1	0	0	0	0	0	0	0
OTU1374	0	0	0	0	4	0	0	0	0	0	1	0	5	0	0
OTU440	10	4	6	7	20	5	26	6	15	0	1	0	0	6	0
OTU191	20	38	13	40	17	19	33	54	31	4	6	4	9	4	2
OTU1914	1	0	0	0	4	0	0	2	0	0	0	0	0	0	0
OTU758	1	0	29	0	0	2	0	0	0	0	0	0	0	0	6
OTU254	31	4	0	10	13	16	15	5	12	17	4	44	7	16	26
OTU1521	1	0	2	2	1	0	0	3	1	0	1	0	0	0	0
OTU539	2	11	4	1	17	6	12	11	10	9	2	0	6	0	2
OTU1285	0	0	0	1	1	0	2	4	9	0	0	0	0	0	0
OTU1250	0	1	2	9	4	0	0	1	0	0	0	0	0	0	0
OTU61	28	11	13	31	50	70	529	223	170	5	0	4	1	34	0
OTU1379	0	0	2	9	0	0	0	1	0	0	0	0	0	0	0
OTU1433	0	0	2	0	0	0	0	0	0	6	1	2	3	0	0
OTU1998	0	0	0	0	0	0	6	0	0	0	0	0	0	1	0
OTU2482	0	0	0	0	2	0	0	0	1	0	0	0	0	0	0
OTU1095	3	2	0	0	5	0	9	1	5	1	0	2	0	0	0
OTU751	4	8	5	0	0	5	5	1	3	1	6	2	1	1	0
OTU2570	0	0	0	3	0	0	0	0	0	0	0	0	0	0	0
OTU834	0	5	7	0	7	10	2	2	3	0	0	0	0	0	0
OTU2634	0	0	2	0	0	0	0	0	0	0	0	0	0	0	0
OTU561	9	0	2	0	1	0	2	0	6	10	1	15	1	15	23
OTU2750	0	0	0	0	0	0	1	0	0	0	0	0	0	0	0
OTU601	8	0	0	14	1	3	0	0	0	7	0	29	0	2	0
OTU2594	0	0	0	0	0	0	2	0	0	1	0	0	0	0	0
OTU514	6	31	10	4	6	4	4	5	17	0	0	0	0	1	0
OTU1015	2	5	5	0	4	3	6	0	0	0	0	0	0	3	0
OTU394	3	4	11	15	23	5	13	10	24	0	2	0	3	1	0
OTU1805	0	0	0	0	4	0	0	0	2	0	0	0	0	0	0
OTU1886	0	0	4	0	0	0	0	0	3	0	0	0	0	0	0
OTU713	0	13	13	2	1	0	7	2	2	5	1	0	2	0	0
OTU792	9	2	0	0	0	4	0	1	8	1	3	4	13	0	0
OTU831	3	5	1	2	9	1	1	11	0	0	0	0	0	0	0
OTU1469	0	1	1	2	5	0	0	0	0	0	0	0	3	2	0
OTU2598	0	0	0	0	0	0	3	3	0	0	0	0	0	0	0
OTU1244	0	0	0	0	0	0	0	0	0	0	3	0	0	0	17
OTU2168	0	0	0	0	6	0	0	0	1	0	0	0	0	0	0
OTU2350	0	0	0	0	0	0	0	2	2	0	0	0	0	0	0
OTU2407	0	0	0	0	1	0	3	0	0	0	0	0	0	0	0
OTU2112	0	0	0	2	0	0	0	0	4	0	0	0	0	0	0
OTU1174	0	0	5	0	1	3	7	0	0	0	0	0	2	0	0
OTU1313	0	2	5	0	2	0	2	3	1	0	1	0	0	0	2
OTU2384	0	0	0	0	0	0	3	1	0	0	0	1	0	1	0
OTU529	4	8	5	6	1	1	3	1	2	6	10	0	13	8	6
OTU666	0	9	25	0	4	1	1	2	0	0	4	6	1	0	2
OTU1100	0	4	1	5	1	1	2	4	0	0	0	0	0	2	2
OTU2103	3	0	0	0	0	0	0	0	0	1	0	1	2	0	0
OTU519	3	4	8	7	19	7	4	9	6	0	0	1	4	0	0
OTU1394	2	0	0	2	0	0	0	0	0	3	3	0	5	0	0
OTU2120	0	0	0	0	0	1	0	2	2	0	0	0	0	0	0
OTU1903	2	1	0	0	2	1	1	0	0	0	0	0	0	0	0
OTU1343	0	0	0	0	0	0	0	0	0	5	3	1	3	1	0
OTU761	0	4	4	1	4	1	4	4	2	2	1	0	0	1	0
OTU1372	0	6	0	0	0	0	0	0	1	0	0	0	0	0	0
OTU817	4	0	0	6	6	3	3	0	3	2	0	1	0	0	0
OTU385	11	3	11	16	5	7	15	4	5	5	2	12	7	4	15
OTU210	0	3	224	3	3	4	3	9	1	22	11	8	11	3	7
OTU236	19	33	10	11	11	41	37	15	17	1	13	10	9	18	10
OTU1571	0	0	2	0	2	2	3	0	0	1	1	0	0	0	0
OTU1893	2	3	0	0	0	1	1	0	1	0	0	0	1	0	0
OTU1087	12	0	0	0	6	2	0	0	0	0	0	7	1	0	0
OTU1441	0	1	0	0	6	1	7	0	0	0	0	0	0	0	0
OTU1437	0	1	6	0	1	1	0	0	0	0	0	0	0	0	0
OTU727	0	0	4	3	0	0	0	0	29	0	0	0	0	0	0
OTU2212	0	0	0	0	0	0	0	0	0	0	0	0	0	4	1
OTU1511	0	2	1	0	2	1	2	0	1	0	0	0	2	0	0
OTU798	0	3	6	6	3	6	0	4	0	5	0	1	7	0	0
OTU908	2	0	14	1	4	2	2	0	3	0	0	0	3	1	0
OTU1189	0	4	4	0	0	0	0	1	3	5	2	0	4	2	0
OTU935	2	0	2	0	4	9	5	4	3	3	0	0	2	0	0
OTU1895	0	0	0	0	0	0	0	0	0	0	0	0	2	9	0
OTU552	8	3	1	8	15	0	5	4	21	0	0	2	0	0	0
OTU565	0	6	2	0	9	15	10	11	16	1	0	0	1	0	0
OTU807	1	0	2	7	16	0	1	1	0	0	0	1	2	0	0
OTU1688	0	0	0	1	1	0	0	0	0	4	0	3	0	0	0
OTU2433	0	0	0	0	0	0	0	0	0	0	1	0	1	0	0
OTU2237	0	1	0	0	2	0	0	0	0	0	0	0	0	0	0
OTU1711	0	0	0	0	2	0	4	2	0	0	0	0	0	0	0
OTU2442	0	0	0	0	0	2	0	0	0	0	0	0	0	0	0
OTU2005	0	3	0	0	0	0	0	0	0	0	0	0	0	0	0
OTU2486	0	0	0	0	0	0	0	0	6	0	0	0	0	0	0
OTU556	4	2	2	0	9	11	6	14	19	1	0	0	0	1	0
OTU2385	0	0	0	0	0	0	0	0	0	0	0	0	1	3	1
OTU1852	0	0	0	0	1	0	2	0	4	0	0	0	0	0	0
OTU2689	0	0	2	0	0	0	0	0	0	0	0	0	0	0	0
OTU2130	0	0	0	0	0	0	1	0	0	0	0	0	6	0	0
OTU1806	0	0	0	0	0	0	0	0	6	0	0	0	0	0	0
OTU998	0	2	5	2	0	6	10	4	0	0	0	0	0	0	0
OTU415	10	2	7	3	38	7	2	6	14	0	2	0	9	0	0
OTU207	13	7	26	12	44	20	23	28	100	8	10	2	6	1	0
OTU952	0	2	8	0	7	3	0	0	0	0	0	0	0	0	0
OTU2351	0	0	0	0	0	0	0	0	0	0	0	0	6	0	2
OTU125	0	24	126	26	6	24	13	9	2	93	36	36	52	33	30
OTU2325	0	0	0	0	0	0	0	2	2	0	0	0	0	0	0
OTU220	3	18	6	4	14	16	195	13	8	0	0	1	0	31	0
OTU397	0	1	0	0	14	7	74	9	8	1	0	0	0	0	0
OTU2417	0	0	0	0	2	0	0	2	1	0	0	0	0	0	0
OTU835	3	0	1	4	17	0	0	3	2	3	0	0	1	0	0
OTU2617	0	0	0	0	0	0	0	2	1	0	0	0	0	0	0
OTU225	22	23	113	5	13	8	27	2	4	3	0	3	13	4	0
OTU776	3	7	0	2	0	0	1	0	8	4	1	0	0	3	1
OTU2717	0	0	0	0	0	0	0	0	1	0	0	0	0	1	0
OTU610	26	2	0	5	0	5	2	1	2	2	1	4	2	6	5
OTU2150	2	2	0	0	0	0	0	0	1	2	0	0	0	0	0
OTU1874	0	0	0	7	0	3	2	0	0	0	0	0	0	0	0
OTU2416	0	1	0	0	0	3	0	0	0	0	0	0	0	0	0
OTU452	6	5	0	3	10	11	15	14	15	0	1	0	2	3	8
OTU1213	2	0	1	4	1	0	3	3	3	0	0	0	0	0	0
OTU438	5	4	3	6	3	7	3	1	5	6	9	10	23	8	7
OTU48	58	69	683	302	49	67	111	50	69	95	67	51	140	47	36
OTU1676	1	0	0	3	5	0	0	0	0	0	0	2	0	0	0
OTU2138	0	0	2	2	1	0	0	2	0	0	0	0	0	0	0
OTU2448	0	0	0	0	0	3	0	0	0	0	0	0	0	0	0
OTU802	0	0	4	1	16	1	6	4	2	0	0	0	0	4	0
OTU799	7	0	0	1	7	1	1	0	0	7	0	5	0	0	0
OTU1742	1	0	0	0	0	2	0	0	2	0	0	0	0	1	0
OTU14	7	47	17	19	11	58	52	2	4	750	1921	471	1018	1732	1429
OTU143	2	1	13	26	41	15	176	59	96	0	0	2	2	15	1
OTU719	0	0	2	12	5	5	7	4	17	0	0	0	0	0	0
OTU1614	0	0	1	0	0	11	0	4	1	0	0	0	0	0	0
OTU2225	0	0	0	0	1	0	0	0	6	0	0	0	0	0	0
OTU2116	0	3	0	0	1	0	0	0	1	0	0	0	0	0	0
OTU2193	0	0	0	0	0	0	0	2	4	0	0	0	0	0	0
OTU804	0	7	0	1	1	1	12	4	0	5	0	0	4	2	0
OTU1076	5	3	9	0	0	2	0	1	2	3	0	0	0	0	0
OTU83	59	175	55	59	97	90	107	14	17	28	10	14	33	30	7
OTU593	0	0	0	0	5	0	0	0	0	10	7	7	11	2	14
OTU1059	0	0	3	0	3	2	0	0	0	4	0	0	3	0	11
OTU1794	0	0	0	0	0	0	0	7	0	0	0	1	0	0	0
OTU2516	0	3	0	0	0	1	0	0	0	0	0	0	0	0	0
OTU521	8	3	1	2	35	2	3	1	15	2	0	1	0	0	0
OTU33	110	275	233	329	225	829	228	133	118	67	45	57	81	19	21
OTU2833	0	0	0	0	0	0	0	0	0	0	0	0	2	0	0
OTU2663	0	0	0	0	0	0	0	0	0	0	3	0	0	0	1
OTU1744	5	0	1	0	4	0	0	0	0	0	0	1	0	2	0
OTU2589	0	0	0	0	0	0	0	0	0	0	0	0	3	1	1
OTU1971	0	0	1	0	1	0	0	0	0	0	0	0	0	0	0
OTU587	0	7	10	0	5	2	3	13	9	1	8	0	0	0	0
OTU348	24	5	3	5	21	14	13	5	16	0	0	11	2	0	0
OTU373	8	8	4	10	4	26	7	5	2	5	8	15	8	7	13
OTU2395	0	0	0	0	0	0	0	2	1	0	0	0	0	0	0
OTU275	6	0	6	21	13	5	39	43	70	0	0	1	0	2	0
OTU1558	0	0	0	0	4	0	3	1	2	0	0	0	0	0	0
OTU2510	0	0	0	0	2	0	0	0	3	0	0	0	0	0	0
OTU1384	1	0	0	0	0	0	5	11	3	0	0	1	0	0	0
OTU2752	0	0	1	0	0	0	0	0	0	0	0	0	0	0	0
OTU1136	1	0	1	2	6	0	4	1	6	0	0	0	0	0	0
OTU2027	0	0	0	0	1	0	2	1	5	0	0	0	0	0	0
OTU1190	0	0	0	12	1	0	0	0	1	0	0	2	2	1	0
OTU289	18	12	4	2	34	20	29	18	33	2	0	2	3	5	0
OTU463	1	8	14	4	4	3	17	0	1	6	11	5	7	1	9
OTU911	4	3	5	0	3	7	1	9	3	0	0	0	0	0	0
OTU544	3	14	14	2	9	2	28	12	12	2	0	0	2	0	0
OTU778	0	5	0	16	6	0	2	2	9	0	1	0	1	3	0
OTU1339	1	0	7	0	0	0	0	0	3	0	4	0	2	0	2
OTU169	12	27	28	59	13	41	28	3	2	54	7	13	18	34	35
OTU253	32	35	19	4	14	29	31	5	25	10	6	12	17	8	0
OTU1011	0	0	0	0	0	0	0	0	0	1	0	11	4	0	0
OTU1689	0	0	0	10	0	0	0	0	3	0	0	1	0	0	0
OTU1779	1	1	0	0	0	0	0	1	0	3	0	0	2	0	0
OTU2522	0	0	0	2	2	0	0	0	0	0	0	0	0	0	1
OTU2682	0	1	0	0	0	0	0	0	0	0	0	0	0	0	0
OTU2083	0	0	0	0	2	0	0	1	0	0	0	0	0	0	0
OTU2169	0	0	0	0	0	0	0	0	3	0	0	0	4	0	1
OTU1288	0	0	2	5	1	0	2	0	1	0	0	0	0	0	0
OTU1214	0	0	2	0	0	1	0	0	0	0	4	0	2	9	0
OTU303	7	0	53	6	19	7	0	1	16	16	12	6	17	7	6
OTU2096	1	3	0	2	1	0	0	0	0	0	0	0	0	0	0
OTU150	5	3	1	0	0	10	0	51	0	80	37	68	54	37	36
OTU1764	7	0	1	0	4	0	0	0	0	2	0	0	0	0	0
OTU2285	0	0	0	0	1	0	0	6	0	0	0	0	0	0	0
OTU2471	0	0	0	0	0	3	0	0	0	0	0	0	0	0	0
OTU919	1	2	6	0	3	0	2	5	2	1	0	0	0	7	0
OTU1964	0	0	0	0	3	0	0	1	0	0	0	0	0	0	0
OTU186	17	32	123	29	71	14	22	6	23	1	0	2	4	4	2
OTU2367	2	0	0	0	1	0	0	0	0	0	0	0	0	0	0
OTU2312	3	0	0	0	0	0	0	0	0	0	0	0	0	0	0
OTU1229	0	0	2	0	0	0	0	0	0	0	0	0	2	0	12
OTU1279	0	0	0	0	9	3	3	0	1	0	0	0	0	0	0
OTU661	0	14	0	3	3	5	3	0	0	3	5	4	1	1	4
OTU273	4	10	21	13	2	12	20	11	0	17	12	13	23	31	1
OTU354	12	2	4	4	14	15	20	19	41	5	0	3	0	0	0
OTU2635	0	0	0	0	1	0	0	0	0	1	0	0	0	0	0
OTU237	5	14	60	11	21	22	19	9	66	9	0	1	13	0	1
OTU1458	0	0	0	0	8	0	0	0	0	0	0	0	0	0	0
OTU538	3	4	3	4	40	2	6	0	11	0	0	0	0	1	0
OTU2337	4	1	0	0	2	0	0	0	0	0	0	0	0	0	0
OTU1992	0	0	4	0	2	0	0	0	1	0	0	0	0	0	0
OTU557	2	2	6	5	20	4	14	11	5	0	0	0	0	1	0
OTU1921	1	0	0	0	0	0	2	0	0	0	1	0	0	0	0
OTU451	2	1	10	5	46	10	3	6	16	4	2	0	3	2	0
OTU801	1	2	2	1	12	3	4	7	6	0	0	0	0	0	0
OTU962	0	0	2	11	0	0	0	2	3	0	3	1	6	0	0
OTU2590	0	1	0	0	0	0	0	0	0	1	0	0	0	0	0
OTU2825	0	0	0	0	1	0	0	0	3	0	0	0	0	0	0
OTU2084	0	0	0	0	0	3	0	0	1	0	0	0	1	7	0
OTU772	1	0	4	2	17	5	7	5	7	0	0	0	0	0	0
OTU1116	2	8	0	0	6	0	1	0	3	0	0	4	0	0	0
OTU983	2	0	0	0	16	3	0	0	9	0	0	2	0	0	0
OTU1237	0	1	1	0	0	1	0	1	8	0	0	0	0	0	0
OTU1460	0	0	0	0	0	0	0	0	0	5	0	1	5	0	7
OTU1597	0	5	0	0	3	0	1	0	0	0	0	0	0	0	0
OTU1692	0	0	0	0	0	0	0	0	1	0	0	0	0	8	0
OTU691	1	2	22	3	4	3	0	7	3	10	2	0	0	0	0
OTU860	2	0	8	4	0	3	0	1	0	2	0	0	2	0	5
OTU948	5	4	0	0	0	0	0	0	0	0	0	4	11	4	0
OTU1993	0	0	0	5	0	0	0	0	3	0	0	0	0	0	0
OTU2144	0	0	0	0	0	5	0	0	0	0	0	0	0	0	0
OTU1079	2	1	0	5	2	0	0	5	0	1	0	3	4	0	0
OTU1242	1	0	0	0	9	1	6	3	5	0	0	0	0	0	0
OTU1020	0	0	0	0	6	0	27	4	0	0	0	0	0	0	0
OTU2625	0	0	0	0	1	0	0	0	0	0	0	0	0	0	0
OTU375	33	0	9	18	4	12	8	3	17	0	4	14	1	24	4
OTU597	0	4	0	4	14	0	0	0	3	10	3	8	4	1	5
OTU536	0	2	0	2	11	1	15	9	54	0	0	0	0	0	0
OTU484	19	0	4	1	14	14	19	8	10	2	0	0	0	0	0
OTU806	8	0	1	0	3	8	1	3	0	2	2	1	0	0	0
OTU447	6	8	59	2	15	4	0	0	5	1	0	2	2	1	0
OTU1548	0	2	0	0	1	2	0	0	5	0	0	0	0	0	0
OTU2704	0	0	0	0	3	0	0	0	1	0	0	0	0	0	0
OTU996	0	12	0	4	0	8	1	0	0	0	0	0	0	1	0
OTU1104	4	5	2	0	7	0	1	1	6	0	1	0	0	0	0
OTU1936	0	0	2	0	0	0	0	0	0	0	4	0	6	0	0
OTU69	37	15	66	45	410	52	37	65	265	22	6	8	4	0	0
OTU711	0	1	3	0	23	3	0	4	10	1	0	0	0	2	0
OTU2034	0	0	0	0	5	0	0	1	0	0	0	0	0	0	0
OTU1334	0	3	0	0	8	0	0	2	0	0	0	0	1	0	0
OTU1596	2	0	0	0	4	0	1	0	0	0	0	0	0	0	0
OTU1769	0	0	0	0	0	0	0	0	0	0	0	0	3	2	1
OTU1512	0	0	0	3	2	7	0	0	0	0	0	0	2	0	0
OTU2264	0	2	0	0	0	0	0	0	0	0	0	0	1	0	0
OTU1224	2	0	0	18	1	0	0	0	0	0	0	0	0	0	0
OTU1922	0	0	0	0	0	1	3	0	0	0	0	0	2	0	0
OTU1352	5	0	0	0	2	0	0	2	5	0	0	3	0	0	0
OTU2025	0	0	2	0	2	0	0	1	1	0	0	0	0	0	0
OTU425	3	6	10	5	60	8	1	4	17	0	0	0	0	0	11
OTU2018	0	0	0	0	0	0	0	2	4	0	0	0	0	0	0
OTU850	1	0	5	8	3	0	1	5	9	0	0	0	1	0	0
OTU168	3	63	7	5	43	44	37	50	14	24	17	18	19	8	3
OTU739	0	0	0	0	0	0	0	0	0	8	11	0	7	7	8
OTU1891	6	0	0	0	2	0	0	0	0	0	0	0	0	0	0
OTU1508	0	0	1	0	9	1	0	0	0	0	0	0	0	0	0
OTU1125	0	2	0	0	6	0	0	6	4	0	0	2	1	0	2
OTU2661	0	0	0	0	1	5	0	0	0	0	0	3	0	0	0
OTU2230	2	0	0	0	1	0	0	0	2	0	0	0	0	0	0
OTU2768	0	0	2	0	1	0	0	0	0	0	0	0	0	0	0
OTU1751	0	3	0	0	1	2	3	0	0	0	0	0	0	0	0
OTU1878	0	0	0	3	0	0	0	0	0	0	0	0	0	0	0
OTU283	26	49	6	5	0	0	2	0	11	12	21	7	15	9	22
OTU2605	0	0	0	2	2	0	0	0	0	0	0	0	0	0	0
OTU2102	0	0	2	0	0	0	0	0	0	3	0	2	0	1	0
OTU1455	0	0	0	0	2	0	2	1	1	0	0	0	0	1	0
OTU2324	1	0	9	0	0	0	0	0	0	0	0	0	0	0	0
OTU595	4	0	2	1	8	1	7	4	5	22	2	6	2	2	0
OTU2400	0	0	0	0	3	0	0	0	0	0	0	0	0	0	0
OTU2568	0	0	0	0	0	0	2	0	0	3	0	0	0	0	0
OTU234	7	11	100	17	5	16	3	1	9	11	8	2	13	20	23
OTU681	0	3	0	5	1	0	2	1	2	10	13	9	6	5	3
OTU1699	0	0	0	0	0	4	0	1	0	0	0	0	0	3	0
OTU399	3	2	8	0	28	18	6	7	27	2	0	7	4	6	0
OTU2088	0	0	6	1	0	0	0	0	2	0	0	0	0	0	0
OTU1890	2	0	0	2	0	2	3	0	0	0	0	0	0	0	0
OTU2250	0	0	0	0	3	0	0	0	0	0	0	0	0	0	0
OTU1192	2	0	3	0	9	0	0	1	1	0	0	0	0	0	0
OTU355	0	7	30	24	11	6	7	12	3	10	11	14	9	4	1
OTU1731	0	0	0	0	1	0	0	2	1	0	0	0	0	0	2
OTU2336	0	0	0	3	0	2	0	0	0	0	0	0	0	0	0
OTU2748	0	0	0	0	0	0	0	0	5	0	0	0	0	0	0
OTU1530	1	0	0	0	0	0	8	0	3	0	0	0	0	0	0
OTU477	36	4	1	12	8	8	12	1	15	1	1	9	0	5	0
OTU874	1	0	1	6	10	1	2	2	6	0	0	0	0	0	0
OTU67	132	6	6	29	30	94	39	42	105	106	57	238	21	110	86
OTU2457	1	0	0	0	0	0	0	0	0	0	1	0	0	0	1
OTU335	8	6	1	1	67	3	17	14	29	0	2	2	9	4	0
OTU920	2	7	0	2	0	3	10	4	1	3	6	0	2	0	0
OTU2413	0	0	0	0	1	0	0	0	3	0	0	0	0	0	0
OTU2539	0	0	1	0	2	0	0	0	0	0	0	0	0	0	0
OTU2662	0	1	0	1	0	0	0	0	0	0	0	0	0	0	0
OTU233	41	8	19	30	49	19	31	25	44	1	1	4	5	6	0
OTU1520	0	0	0	0	8	0	0	0	0	0	0	0	0	0	0
OTU928	0	0	0	0	0	6	0	0	0	0	0	9	6	3	11
OTU1199	2	0	0	0	4	5	1	4	1	1	0	0	1	0	0
OTU1022	0	2	0	9	2	0	6	0	4	0	2	0	4	0	0
OTU2469	0	2	0	0	0	0	0	0	0	2	0	0	0	0	0
OTU549	40	2	4	1	6	1	2	5	5	0	2	1	1	3	0
OTU1168	1	6	2	0	5	0	0	0	5	0	1	0	0	0	0
OTU2743	0	0	0	0	4	0	0	0	0	0	0	0	0	0	0
OTU1665	0	0	5	0	0	6	0	0	0	0	2	1	0	2	0
OTU2343	0	0	0	4	0	0	0	0	0	0	0	0	0	0	0
OTU212	14	37	24	26	17	47	18	8	5	20	16	2	25	12	18
OTU1024	0	4	0	3	3	0	4	0	2	1	0	0	0	0	0
OTU788	0	2	28	2	3	1	0	1	3	4	0	0	8	0	0
OTU976	0	0	3	16	5	2	1	0	1	0	2	0	0	2	0
OTU106	26	93	187	75	5	30	26	13	3	24	24	10	50	12	8
OTU2046	0	0	0	0	0	2	0	4	3	0	0	0	0	0	0
OTU1009	0	5	3	0	1	0	0	6	6	0	0	2	1	0	0
OTU1375	4	0	0	0	0	3	19	1	0	0	0	0	0	0	0
OTU98	33	35	27	57	11	26	36	41	36	63	59	51	72	47	34
OTU436	0	3	18	7	0	16	9	2	8	10	4	5	15	7	0
OTU2234	1	0	0	0	0	0	0	0	2	0	0	0	3	0	0
OTU2765	0	0	0	0	0	0	1	0	0	0	0	0	0	0	0
OTU249	2	5	5	0	0	1	1	1	10	29	38	11	29	37	59
OTU108	113	1	2	19	12	12	0	20	24	53	12	145	23	29	27
OTU1669	0	0	0	0	1	0	2	2	1	0	0	0	0	0	0
OTU2585	0	0	0	0	0	0	0	0	0	0	0	0	3	0	1
OTU1483	0	1	0	0	0	3	1	2	4	0	0	0	3	1	0
OTU503	3	2	15	0	7	1	4	16	11	2	0	2	5	3	4
OTU1907	0	0	0	0	3	0	0	1	3	0	0	0	0	0	0
OTU407	10	19	4	3	3	15	29	3	7	8	2	1	8	8	4
OTU566	1	0	0	2	6	3	0	1	0	3	3	40	2	2	9
OTU2860	0	0	1	0	0	0	0	0	0	1	0	0	0	0	0
OTU511	8	23	9	0	13	5	2	21	9	0	0	2	5	0	0
OTU2535	0	0	0	0	3	0	0	3	2	0	0	0	0	0	0
OTU458	1	2	0	1	0	0	0	0	0	0	35	2	5	33	12
OTU1164	1	14	0	0	0	0	0	0	0	0	1	6	0	1	0
OTU2793	0	0	0	0	1	0	0	0	0	0	0	0	0	0	0
OTU268	6	45	26	3	21	15	8	17	45	1	3	3	0	15	0
OTU638	1	1	1	6	20	3	0	2	9	0	0	0	0	1	0
OTU2214	0	0	0	0	2	0	4	0	3	0	0	0	0	0	0
OTU117	21	64	30	12	11	59	46	25	16	42	38	19	66	43	35
OTU826	1	10	0	1	7	2	1	3	5	0	2	0	1	0	0
OTU1368	0	0	0	0	0	0	0	0	0	1	2	4	7	2	0
OTU427	7	8	41	2	6	14	13	2	3	7	7	2	6	2	0
OTU773	4	1	1	0	2	3	0	1	0	9	0	4	0	4	0
OTU830	8	0	2	0	0	1	3	4	6	0	2	6	0	1	0
OTU582	5	7	8	0	13	12	8	1	8	1	1	0	1	0	0
OTU882	0	0	1	0	0	1	0	0	0	6	2	2	13	5	0
OTU132	263	7	6	23	11	71	44	20	9	0	0	26	1	3	2
OTU1621	0	5	0	0	0	0	0	0	0	0	0	0	0	0	0
OTU142	7	40	139	53	14	37	68	15	13	4	17	9	5	19	29
OTU1001	2	3	0	2	5	3	9	1	1	0	0	0	2	0	0
OTU2073	0	0	0	4	0	0	0	0	0	0	0	0	0	0	0
OTU554	0	6	3	8	16	4	10	8	5	1	0	0	6	0	0
OTU2177	0	0	0	0	1	0	0	1	1	0	0	0	0	0	0
OTU89	52	82	97	227	41	91	55	19	41	2	6	10	17	23	5
OTU2093	0	2	0	0	0	2	0	2	0	0	0	0	0	0	0
OTU1799	0	0	0	0	1	0	0	0	1	5	0	0	0	0	0
OTU823	4	2	0	0	9	0	1	4	15	0	0	0	5	0	0
OTU2006	0	0	0	0	0	0	2	0	0	0	0	0	0	0	0
OTU2358	0	0	2	0	0	0	2	0	0	0	0	0	0	0	0
OTU760	1	15	4	0	6	4	12	3	2	0	0	0	0	0	0
OTU154	23	2	2	5	15	3	10	3	15	53	22	139	6	40	30
OTU2300	0	0	0	0	0	0	0	2	1	1	0	0	0	0	0
OTU612	0	0	8	3	3	4	18	4	2	3	0	0	1	9	0
OTU896	1	4	1	0	0	0	14	2	12	0	0	0	0	0	0
OTU469	9	6	6	3	26	13	15	7	23	1	3	1	0	0	0
OTU1635	1	0	0	0	1	0	2	0	0	0	0	0	0	0	0
OTU1823	0	0	2	0	2	0	0	0	4	0	0	0	0	0	0
OTU1722	0	0	0	1	0	1	6	0	0	0	0	1	0	0	0
OTU800	0	0	0	0	0	0	0	1	0	10	4	3	6	0	6
OTU100	22	1	0	8	3	7	2	10	1	74	31	282	20	50	66
OTU1671	0	2	0	3	1	0	0	1	0	0	0	0	0	0	0
OTU1102	0	0	0	0	3	0	2	1	2	1	0	0	0	12	0
OTU198	17	77	4	23	8	31	48	9	5	10	16	12	24	19	10
OTU178	12	18	98	23	6	26	14	3	9	33	21	9	37	17	29
OTU586	0	8	6	0	4	20	1	3	4	0	0	2	0	6	0
OTU858	5	6	4	0	0	0	0	2	0	1	0	21	0	3	0
OTU2065	0	1	0	0	1	0	0	0	3	0	0	0	0	0	0
OTU148	0	4	52	66	5	3	2	7	2	64	61	14	42	56	44
OTU754	0	1	9	0	0	1	4	2	5	1	0	2	0	0	7
OTU2495	0	0	0	0	0	0	3	2	0	1	0	0	0	0	0
OTU221	16	11	9	30	105	15	18	18	39	1	0	2	3	4	2
OTU2466	0	0	0	0	0	0	0	0	3	0	0	0	0	0	0
OTU2575	0	0	0	1	0	1	0	1	2	0	0	0	0	0	0
OTU2582	0	0	1	0	0	0	0	0	0	0	0	0	0	0	0
OTU1456	4	1	0	0	0	1	0	2	1	0	0	0	0	0	0
OTU482	10	0	2	13	15	9	6	5	37	2	0	0	0	0	6
OTU49	83	91	151	330	228	76	67	205	193	68	52	35	63	45	26
OTU1341	0	1	3	0	2	1	0	2	2	0	2	0	6	0	0
OTU2649	0	0	0	0	3	0	0	0	2	0	0	0	0	0	0
OTU2127	0	0	0	0	7	0	0	1	3	0	0	0	0	0	0
OTU1846	0	0	0	0	0	0	0	0	0	6	0	3	1	0	0
OTU1161	0	0	0	0	4	1	0	0	4	3	4	3	1	0	5
OTU1376	0	0	4	2	8	1	0	0	0	0	2	0	1	5	0
OTU977	0	0	0	0	0	0	0	0	0	2	1	0	3	16	1
OTU2509	2	0	0	0	0	0	0	1	0	0	0	0	0	0	4
OTU2320	0	1	0	0	1	1	0	0	0	0	0	0	0	0	0
OTU1406	5	0	0	0	1	3	0	3	5	0	0	2	0	1	0
OTU269	10	3	2	3	107	8	17	21	23	6	0	0	0	0	0
OTU472	3	2	5	0	28	6	5	5	25	1	0	0	0	0	6
OTU1207	0	3	2	0	7	3	0	5	0	0	0	2	0	0	0
OTU1618	0	0	0	0	0	6	1	0	4	0	0	0	0	2	0
OTU2076	0	0	0	0	0	0	0	0	0	0	0	4	0	0	0
OTU1130	0	0	2	0	0	0	0	0	0	4	0	0	10	0	0
OTU652	0	0	2	6	21	2	5	0	4	0	0	0	1	0	0
OTU967	1	9	3	0	0	0	0	0	3	1	2	0	3	0	1
OTU404	5	12	4	1	13	10	13	6	12	2	1	0	2	18	8
OTU1540	0	0	0	0	1	0	2	4	3	0	0	0	0	0	0
OTU270	1	15	0	0	0	5	2	5	3	35	36	13	33	30	36
OTU729	0	4	1	0	2	9	3	5	5	0	2	0	0	0	6
OTU1208	0	0	0	3	3	0	2	0	2	0	0	0	0	0	0
OTU2864	0	0	0	0	0	1	0	0	0	0	0	0	0	0	0
OTU197	5	9	21	21	32	41	34	71	31	8	5	2	12	3	0
OTU1117	0	2	3	0	0	0	0	0	0	6	0	2	4	0	0
OTU1959	1	0	0	4	3	0	0	0	1	0	0	0	0	0	0
OTU2174	0	0	0	0	2	1	0	0	2	0	0	0	0	0	0
OTU2215	0	1	4	0	0	0	2	0	0	0	0	0	0	0	0
OTU656	4	4	2	7	5	2	6	3	14	1	0	0	4	1	3
OTU974	0	0	0	0	0	3	7	7	18	0	1	0	0	0	0
OTU883	2	11	0	0	22	2	0	1	5	0	0	0	0	0	0
OTU1781	0	3	2	0	0	0	0	0	0	0	0	0	2	0	0
OTU2161	0	0	0	0	0	1	0	2	0	5	0	0	0	0	0
OTU1727	0	0	2	0	2	0	0	1	6	0	0	0	0	0	0
OTU2191	2	0	0	0	1	0	0	1	2	0	0	0	0	0	0
OTU2484	2	0	0	0	0	0	0	0	0	0	0	0	0	0	1
OTU1333	0	2	0	3	0	0	10	0	0	0	0	0	0	0	0
OTU1715	1	0	0	1	0	0	0	0	1	0	0	0	0	11	0
OTU174	20	35	35	62	75	23	39	42	22	5	2	10	3	0	0
OTU756	0	2	1	11	6	5	6	5	4	3	0	2	2	0	0
OTU1790	0	0	5	0	0	0	0	3	5	0	0	0	0	0	0
OTU1863	0	0	0	0	0	0	0	0	0	0	1	4	0	2	0
OTU2135	0	1	0	0	5	0	0	0	5	0	0	0	0	0	0
OTU2090	0	0	0	0	0	0	1	3	8	0	0	0	0	0	0
OTU2355	0	0	1	0	2	0	0	0	0	0	0	0	0	0	0
OTU1812	0	3	0	0	4	0	1	3	0	0	0	0	0	0	0
OTU2063	0	0	6	0	0	0	1	0	0	0	0	0	0	1	0
OTU277	107	8	0	9	5	10	20	4	3	6	0	17	0	12	5
OTU1579	0	0	1	0	6	0	0	0	0	0	0	0	0	0	0
OTU1133	0	15	4	0	0	0	2	2	5	0	0	0	0	0	0
OTU2239	0	0	0	0	0	0	0	0	0	1	0	0	2	0	0
OTU947	0	0	0	0	1	8	9	5	14	0	0	0	0	0	0
OTU1176	1	0	2	5	2	1	2	2	5	0	0	0	0	1	0
OTU460	29	2	1	12	8	2	0	1	4	4	0	9	0	0	1
OTU1120	0	0	3	3	0	4	2	1	3	4	0	0	1	0	1
OTU1691	0	5	0	0	2	0	0	0	0	0	0	0	0	0	0
OTU1474	0	1	0	1	3	0	0	1	4	0	0	0	0	0	0
OTU2688	0	0	0	0	2	0	0	0	1	0	0	0	0	0	0
OTU2899	0	0	0	0	2	0	0	0	0	0	0	0	0	0	0
OTU2530	0	0	0	0	0	0	0	0	2	0	0	0	0	0	0
OTU594	4	0	5	0	23	2	3	3	6	1	0	0	2	0	5
OTU228	34	16	0	10	13	16	41	6	13	26	9	44	1	22	17
OTU417	3	5	8	6	6	13	10	38	9	1	5	1	3	0	0
OTU1619	0	0	0	0	0	1	2	0	1	0	0	0	1	0	0
OTU2550	0	0	0	0	4	0	0	0	0	0	0	0	0	0	0
OTU563	2	3	11	3	10	3	3	10	27	1	0	0	0	0	0
OTU1525	0	3	2	0	5	0	0	1	0	0	0	0	0	0	0
OTU980	0	2	1	0	3	5	1	4	7	0	0	0	0	0	0
OTU1182	0	3	4	0	7	0	0	3	3	0	0	0	0	0	0
OTU2035	0	0	2	0	0	1	0	0	3	0	0	0	0	0	0
OTU1984	0	3	0	0	3	1	0	0	0	0	0	0	0	0	0
OTU1815	0	0	0	2	3	1	0	0	3	0	0	0	0	0	0
OTU369	9	8	44	9	4	1	2	2	5	10	2	6	14	4	6
OTU1633	0	2	0	1	2	0	0	0	0	1	0	0	0	0	0
OTU2880	0	0	0	0	0	0	0	0	2	2	0	0	0	0	0
OTU1617	0	0	1	0	0	0	0	0	0	1	2	6	1	0	0
OTU2723	0	0	0	0	0	0	0	0	3	0	0	0	0	0	0
OTU2155	3	0	0	0	0	0	0	0	1	0	0	0	0	0	0
OTU1591	2	0	2	0	1	0	1	4	2	0	0	0	0	0	0
OTU2849	0	0	0	0	0	0	0	0	0	3	1	0	0	0	0
OTU2038	0	0	0	0	0	0	0	0	0	0	0	3	0	3	1
OTU2022	0	0	0	0	0	2	1	0	0	0	0	0	0	0	0
OTU1996	0	0	0	0	1	0	0	0	0	2	0	0	0	0	0
OTU74	47	103	74	124	87	73	72	199	52	24	24	20	32	20	18
OTU1438	0	0	0	0	0	0	0	0	0	2	0	0	2	7	0
OTU300	9	78	1	27	0	0	2	3	3	13	12	1	13	9	3
OTU611	5	2	3	4	5	0	4	2	0	0	1	4	14	4	8
OTU213	30	8	7	11	28	43	39	33	74	2	3	3	2	4	3
OTU2260	0	1	0	1	0	0	3	0	2	0	0	0	0	0	0
OTU1310	0	0	0	0	0	0	0	0	7	1	0	0	1	9	0
OTU2078	0	0	0	0	0	0	0	0	0	0	0	0	0	0	5
OTU1331	0	1	0	0	2	3	3	2	0	1	0	0	0	1	0
OTU849	3	2	0	1	3	0	5	0	2	0	0	0	0	0	9
OTU1606	0	0	0	0	1	1	1	0	7	2	0	0	0	1	0
OTU60	42	106	152	55	31	189	147	47	70	94	57	59	100	37	18
OTU1501	3	0	0	0	4	1	0	1	1	0	0	0	0	0	0
OTU1657	0	0	0	0	2	0	0	2	4	2	0	0	0	0	0
OTU2452	0	0	0	0	0	0	0	0	0	2	0	0	0	0	0
OTU1749	0	0	1	0	1	0	10	2	0	0	0	0	0	0	0
OTU921	1	0	1	0	0	1	4	12	13	0	0	0	0	0	0
OTU1246	0	1	1	0	4	0	2	2	0	0	0	0	0	0	0
OTU1296	0	3	0	0	0	0	2	0	0	0	1	1	2	6	2
OTU1835	0	0	1	0	3	0	0	0	0	0	0	0	0	0	0
OTU2669	0	0	2	0	0	0	0	2	0	0	0	0	0	0	0
OTU553	5	4	7	16	3	1	5	2	7	0	3	2	4	0	0
OTU2099	0	0	0	0	0	0	0	0	0	0	0	0	3	0	0
OTU1568	0	3	0	0	4	4	0	2	0	0	0	0	0	0	0
OTU306	7	10	19	3	63	11	10	13	15	2	0	1	6	2	1
OTU17	213	496	834	446	189	421	387	234	448	665	737	288	569	376	335
OTU1865	0	0	0	0	0	0	0	0	0	5	0	2	0	0	0
OTU625	6	6	7	3	11	3	10	1	4	0	0	0	0	1	0
OTU1261	0	0	0	0	1	0	8	1	2	0	0	0	0	0	0
OTU2052	0	0	0	0	3	0	0	3	0	0	0	0	0	0	0
OTU2044	0	0	0	1	0	0	0	1	5	0	0	0	0	0	0
OTU99	12	7	3	7	33	21	216	116	179	2	0	0	1	11	22
OTU1500	0	1	3	0	0	0	0	0	2	0	0	0	4	1	0
OTU1725	2	1	0	0	0	0	4	0	4	1	0	0	0	0	0
OTU1762	0	0	0	0	0	0	0	0	0	3	0	5	0	0	2
OTU1103	2	0	1	2	15	2	0	5	2	0	0	0	0	0	0
OTU1138	2	1	0	0	1	0	2	3	6	0	0	0	3	0	0
OTU1987	1	3	0	0	3	0	0	0	1	1	0	0	0	0	0
OTU664	2	6	5	5	12	1	1	0	15	1	0	0	0	0	0
OTU1778	0	0	0	0	0	0	0	0	0	0	0	10	3	0	0
OTU1183	0	0	1	11	1	1	0	0	0	0	0	0	0	0	0
OTU1856	0	0	2	0	0	0	0	0	0	2	0	1	0	0	0
OTU1948	0	0	1	0	0	0	1	0	7	0	5	0	0	0	2
OTU2537	0	0	1	0	0	0	0	0	0	0	0	0	0	0	0
OTU712	1	2	2	0	2	6	11	2	23	0	1	0	0	0	0
OTU1974	0	1	0	0	0	0	2	1	0	0	0	0	3	1	0
OTU2247	2	0	0	0	2	1	0	0	0	0	0	0	0	0	0
OTU2412	0	0	0	0	5	0	0	0	0	0	0	0	0	0	0
OTU490	0	5	5	6	12	2	2	1	9	11	3	10	10	0	8
OTU401	28	4	10	6	16	10	13	15	17	1	0	0	8	0	0
OTU878	3	1	0	1	0	0	1	0	0	3	6	3	4	15	2
OTU780	9	0	1	3	5	14	1	8	5	0	0	0	0	0	0
OTU1858	0	0	0	0	0	0	6	2	0	0	0	0	0	0	0
OTU2173	0	0	1	0	0	0	0	0	0	0	1	0	0	0	0
OTU366	12	23	4	2	21	8	8	7	48	2	3	5	2	4	0
OTU2916	0	0	0	0	0	0	0	0	1	0	1	0	0	0	0
OTU2307	0	0	0	0	0	0	2	0	0	1	0	0	0	0	0
OTU944	1	2	0	1	3	4	3	0	3	2	0	0	1	2	0
OTU1595	0	4	0	0	0	0	0	0	1	0	0	0	0	0	1
OTU2525	4	0	0	0	0	0	0	0	0	0	0	0	0	0	0
OTU461	4	5	4	5	14	8	10	10	26	5	0	0	1	1	0
OTU2591	0	0	2	0	0	0	5	0	0	0	0	0	0	0	0
OTU508	7	3	8	4	11	2	15	9	16	0	0	3	1	0	0
OTU119	17	65	11	9	6	62	71	28	11	38	33	38	58	63	39
OTU994	9	0	2	2	2	0	2	1	0	1	0	2	0	1	0
OTU540	4	8	4	16	2	6	1	4	3	2	2	1	6	4	2
OTU144	19	13	14	4	66	49	42	44	143	3	0	1	6	4	0
OTU633	2	0	4	6	17	3	3	7	7	1	0	0	2	0	0
OTU1012	0	0	0	0	1	1	0	0	0	7	2	1	9	4	0
OTU2128	0	1	0	0	0	0	0	0	0	3	0	0	0	0	0
OTU290	15	4	8	6	25	12	25	20	50	3	1	0	0	3	0
OTU315	24	48	13	0	2	17	15	15	12	8	0	8	4	0	0
OTU1789	0	6	2	0	0	0	0	1	0	0	0	0	0	0	0
OTU819	3	6	0	2	9	0	7	0	5	4	0	2	1	0	0
OTU2616	0	0	0	0	0	0	0	0	0	0	0	0	0	1	0
OTU836	0	2	4	1	6	3	4	12	6	0	0	5	0	0	0
OTU906	0	6	0	0	0	2	0	4	4	6	4	0	3	0	0
OTU1063	0	0	0	0	0	0	0	0	1	0	0	0	0	0	37
OTU1039	0	3	0	0	0	0	3	15	2	0	0	0	0	0	0
OTU2524	0	0	1	0	0	0	0	0	0	0	0	0	0	0	0
OTU1884	0	0	0	0	4	0	5	3	0	0	0	0	0	0	0
OTU416	0	5	69	6	4	4	10	1	9	4	4	0	2	0	0
OTU230	15	13	13	6	61	19	39	32	49	4	0	8	2	2	0
OTU2738	0	0	0	0	0	0	0	0	1	1	0	0	0	0	0
OTU40	390	160	121	133	96	214	197	122	368	79	109	80	70	87	59
OTU2210	2	0	0	2	4	0	0	0	0	0	0	0	0	0	0
OTU1345	0	3	1	0	1	5	0	1	0	0	0	0	4	0	3
OTU715	0	0	1	0	1	0	0	2	3	3	1	0	6	4	23
OTU2045	0	0	0	0	0	0	0	0	1	2	1	0	3	0	0
OTU725	0	13	2	1	6	0	10	4	12	0	2	0	0	0	0
OTU2668	0	1	0	0	0	0	0	1	0	0	0	0	0	0	0
OTU1493	0	0	2	0	0	0	0	0	0	6	6	3	3	0	0
OTU744	0	1	8	0	0	1	0	0	0	25	0	0	9	2	0
OTU1436	0	2	0	0	0	0	1	5	3	0	0	0	0	0	0
OTU1186	0	5	2	0	0	3	2	3	10	0	0	0	0	0	0
OTU260	5	18	8	7	13	18	17	9	14	13	16	9	14	8	48
OTU1988	0	0	0	0	2	0	0	0	1	0	0	0	4	0	0
OTU763	1	1	21	14	2	0	0	0	0	0	0	0	0	0	0
OTU2463	0	0	0	0	0	2	0	0	0	0	0	0	1	0	0
OTU846	0	6	0	5	17	3	0	5	3	0	0	0	0	0	0
OTU1358	0	1	1	0	8	0	6	1	0	0	0	0	0	0	0
OTU474	9	2	25	10	1	8	9	0	3	10	5	8	8	10	0
OTU65	398	15	22	119	15	56	59	29	24	56	13	134	18	47	86
OTU1202	6	0	0	4	1	2	0	0	1	0	0	0	0	0	0
OTU2378	0	0	0	1	1	0	0	0	0	0	0	0	0	0	0
OTU2885	0	0	0	0	0	0	0	1	2	0	0	0	0	0	0
OTU1449	1	5	0	0	0	1	0	0	0	0	0	0	3	0	0
OTU2323	2	1	0	0	4	0	0	2	0	0	0	0	0	0	0
OTU2376	0	0	3	0	1	0	0	0	0	0	0	0	0	0	0
OTU1377	0	0	0	3	3	3	3	2	0	3	0	0	0	0	0
OTU631	4	5	3	2	0	12	5	0	0	2	4	2	5	6	0
OTU1842	0	0	0	0	3	1	1	0	0	0	0	0	0	0	0
OTU2053	0	0	1	0	0	2	0	0	0	0	0	0	0	0	0
OTU2200	0	2	2	0	1	1	0	1	0	0	0	0	0	0	0
OTU1424	0	0	0	1	3	1	0	0	8	0	0	0	0	0	0
OTU626	1	5	3	2	6	0	8	7	4	2	7	5	1	7	0
OTU1811	4	0	0	0	1	4	0	2	0	0	0	0	0	0	0
OTU1292	14	1	0	0	0	0	4	0	2	0	0	1	0	0	0
OTU2460	0	0	0	0	0	2	0	1	0	0	0	0	0	0	0
OTU1042	0	0	3	0	1	3	0	0	2	4	2	3	9	1	5
OTU1317	2	3	5	0	0	0	0	1	0	0	1	0	3	0	0
OTU569	1	1	0	15	36	2	6	1	13	2	1	0	0	0	0
OTU2749	0	0	2	0	0	0	0	0	0	0	0	0	0	0	0
OTU2124	8	0	0	0	0	0	0	0	1	0	0	0	0	0	0
OTU2703	0	0	2	0	0	0	0	0	0	0	0	0	0	0	0
OTU2361	0	0	0	0	1	0	1	0	0	0	0	0	0	0	0
OTU1274	0	0	0	0	2	2	2	4	6	0	0	0	0	0	0
OTU1470	0	0	0	0	0	0	6	7	4	0	0	0	0	0	0
OTU1106	1	5	0	0	4	2	4	1	6	0	0	0	4	0	0
OTU1673	0	0	0	0	2	0	0	1	2	0	0	0	0	0	0
OTU953	0	0	0	0	0	0	0	1	0	6	0	0	10	2	0
OTU365	4	2	6	0	7	4	41	5	80	0	0	0	0	2	0
OTU294	14	3	2	6	17	37	8	1	0	16	0	55	3	6	4
OTU486	1	1	5	14	21	7	10	3	19	0	0	0	1	0	0
OTU1170	0	0	1	0	2	0	4	11	1	0	0	0	0	0	0
OTU1262	0	0	0	0	1	0	1	6	6	0	0	0	0	0	0
OTU1740	0	0	0	0	0	0	0	0	2	0	2	0	1	6	2
OTU1938	1	0	0	1	0	0	0	0	0	0	0	3	0	0	0
OTU1695	0	3	0	0	3	0	2	0	3	0	0	0	0	2	0
OTU2223	0	0	0	3	1	1	0	0	1	0	0	0	0	0	0
OTU1200	0	0	0	2	12	0	0	3	2	1	2	0	0	0	0
OTU2454	1	0	0	0	0	0	0	0	0	0	0	0	0	0	0
OTU1293	6	0	3	0	4	0	1	0	4	0	0	0	0	0	0
OTU909	0	9	0	0	0	0	0	2	4	0	0	6	5	5	0
OTU2584	3	0	0	0	0	0	1	0	0	0	0	0	0	1	0
OTU876	3	5	2	0	3	3	11	3	0	0	2	0	0	0	0
OTU2604	0	0	1	0	0	0	0	0	0	0	0	2	0	0	0
OTU1593	2	1	0	0	0	4	0	2	0	0	0	1	2	4	0
OTU35	349	36	24	356	32	79	84	87	49	310	77	709	74	243	225
OTU1585	0	0	1	0	0	0	0	0	0	7	0	0	3	1	0
OTU575	1	4	1	1	0	1	5	2	1	2	2	1	18	7	10
OTU2632	2	0	0	0	0	0	0	0	1	0	0	0	0	0	0
OTU1603	0	0	0	0	0	0	5	6	4	0	0	0	0	0	0
OTU546	8	6	6	2	6	1	6	5	22	1	0	0	2	1	0
OTU1573	0	0	0	0	0	0	0	0	0	1	2	1	4	0	0
OTU115	100	3	2	17	9	11	1	2	15	64	6	207	19	26	48
OTU155	20	59	33	10	17	55	82	29	29	12	17	3	34	9	19
OTU1976	3	0	0	0	1	0	0	0	1	0	0	0	0	0	0
OTU167	20	12	22	38	125	28	22	21	80	4	0	1	3	1	0
OTU1378	0	2	0	0	1	0	0	5	10	0	0	0	0	0	0
OTU914	0	2	8	3	1	1	0	0	0	1	1	0	7	0	13
OTU1175	3	5	1	0	2	0	0	3	5	0	0	0	0	0	0
OTU687	4	0	3	5	9	1	11	1	2	2	2	0	0	0	0
OTU1105	2	1	0	0	5	1	0	1	4	1	0	1	0	0	0
OTU62	23	29	50	54	542	53	58	47	202	6	6	6	13	13	3
OTU2211	0	0	0	0	1	0	2	0	3	0	0	0	0	0	2
OTU579	1	1	0	0	1	11	0	3	0	3	6	1	4	8	24
OTU629	0	3	7	3	10	6	0	3	15	0	0	1	2	0	0
OTU2228	5	0	0	0	1	1	0	0	0	0	0	0	0	0	0
OTU2195	0	0	0	0	2	0	0	0	2	0	0	0	0	0	0
OTU1518	2	0	0	0	0	0	7	0	0	0	0	0	0	0	0
OTU1761	2	0	0	10	0	0	0	0	0	0	0	0	0	0	0
OTU203	39	77	0	5	18	64	56	13	11	0	0	8	7	4	2
OTU1126	2	4	0	2	1	1	1	1	0	4	4	1	2	4	1
OTU2490	0	0	0	0	7	0	1	0	0	0	0	0	0	0	0
OTU1845	1	0	0	0	3	0	0	2	0	0	0	0	3	0	0
OTU1947	2	1	0	0	3	0	0	2	0	1	1	0	0	0	0
OTU1662	0	0	0	0	1	2	0	2	1	0	0	0	0	0	0
OTU1101	0	0	31	0	0	0	1	0	2	0	0	0	0	0	0
OTU513	11	5	2	0	6	16	6	10	4	1	0	0	1	8	0
OTU2181	0	0	0	0	2	0	0	2	0	0	0	0	0	0	0
OTU280	20	7	4	11	38	38	35	19	28	2	1	0	0	4	0
OTU1624	0	0	2	0	0	1	3	0	3	0	0	0	0	0	0
OTU1153	0	9	0	0	3	6	3	0	2	0	0	0	0	0	0
OTU2762	0	0	0	0	0	0	0	0	0	5	0	0	0	0	3
OTU767	0	0	7	2	4	5	2	1	2	12	1	2	1	0	0
OTU2578	0	0	0	0	0	0	0	1	0	0	0	0	0	0	0
OTU1353	0	6	4	0	0	3	2	0	3	0	0	0	0	0	0
OTU2149	0	0	2	0	0	0	0	6	0	1	0	0	1	0	0
OTU2610	0	0	0	0	0	0	0	0	0	0	1	0	0	0	1
OTU1532	3	0	0	0	0	1	1	1	0	0	0	1	2	0	0
OTU2133	0	0	0	0	0	0	2	0	1	0	0	0	0	0	0
OTU2856	0	0	1	0	0	0	0	0	0	0	0	0	0	0	0
OTU905	3	0	1	0	6	0	2	4	2	1	0	7	0	1	0
OTU1826	0	2	0	6	0	0	0	0	0	0	0	0	2	0	0
OTU1703	0	0	8	0	0	0	0	0	0	0	1	1	0	0	0
OTU1962	0	0	0	4	0	0	0	0	2	0	0	0	0	0	4
OTU775	1	4	1	1	18	0	2	4	2	0	0	0	0	0	0
OTU1389	2	0	2	0	4	0	0	7	5	0	0	0	0	0	0
OTU2299	0	2	0	0	4	0	0	1	0	0	0	0	0	0	0
OTU1354	3	0	1	1	2	3	3	2	0	3	0	0	0	3	0
OTU2066	0	0	0	0	3	0	0	0	2	2	2	0	0	0	0
OTU2106	0	0	1	0	5	0	0	1	0	0	0	0	0	0	0
OTU157	18	33	35	9	120	25	28	41	58	18	13	7	9	4	6
OTU1667	0	0	6	0	0	0	0	0	0	0	3	0	0	0	0
OTU550	1	1	10	8	2	2	4	0	0	2	8	3	13	2	8
OTU2574	0	0	0	0	0	2	0	0	0	0	0	0	1	0	0
OTU2171	0	0	0	2	0	0	0	0	0	0	0	0	0	0	0
OTU1587	4	0	0	0	0	3	0	0	0	0	0	3	0	0	0
OTU628	5	8	1	0	5	13	4	3	4	0	0	0	1	0	0
OTU1323	0	1	1	4	0	8	0	0	0	0	0	0	0	0	0
OTU2342	0	0	2	0	2	0	0	0	2	0	0	0	0	0	0
OTU959	1	6	2	0	8	0	4	1	7	0	0	2	0	1	0
OTU1180	0	1	1	0	4	3	4	0	6	0	0	0	0	0	0
OTU1088	0	0	2	0	8	0	5	1	6	0	0	2	0	0	0
OTU1477	0	0	5	0	0	1	2	3	0	0	0	0	0	0	0
OTU941	2	0	4	5	1	2	0	0	0	4	3	3	1	2	0
OTU2339	0	0	0	0	1	0	0	0	0	0	0	0	0	0	0
OTU1684	0	0	5	0	4	0	0	1	1	0	0	0	0	0	0
OTU2208	2	0	0	0	0	0	0	0	0	0	1	0	0	0	0
OTU1763	0	0	2	0	0	0	0	0	5	0	0	0	0	0	0
OTU1256	0	0	0	1	7	3	0	0	1	0	0	0	0	0	0
OTU1003	4	0	5	0	8	0	4	0	0	0	0	1	0	0	0
OTU2633	0	0	0	0	2	1	0	0	0	0	0	0	0	0	0
OTU329	3	9	13	17	2	14	10	1	0	20	13	11	17	17	20
OTU1004	0	0	4	6	7	4	0	7	0	1	0	0	0	0	0
OTU47	48	30	82	283	793	11	53	114	60	89	67	33	73	42	39
OTU1601	0	0	3	0	0	0	0	0	0	0	0	1	6	0	0
OTU680	1	1	10	2	14	0	3	8	1	0	5	0	6	0	1
OTU781	0	0	8	0	5	6	2	6	4	0	0	1	0	0	0
OTU1549	0	0	0	0	0	8	3	2	2	0	0	0	0	0	0
OTU870	0	1	2	4	1	5	6	6	7	0	0	0	0	0	0
OTU1018	0	0	0	0	0	1	0	1	23	0	0	0	0	0	0
OTU2229	0	0	1	0	3	0	0	0	3	0	0	0	0	0	0
OTU2761	0	0	0	0	0	0	0	0	0	0	2	0	0	0	0
OTU1263	0	0	1	1	2	0	0	1	3	4	0	0	0	3	0
OTU2026	1	2	0	0	0	0	2	0	0	0	0	0	1	0	0
OTU555	12	4	0	7	24	0	2	13	0	0	0	0	4	0	1
OTU422	4	0	5	8	21	5	9	7	37	4	0	3	0	0	0
OTU1388	0	0	1	0	4	0	5	0	4	0	0	0	0	1	0
OTU1640	0	13	1	0	1	0	0	0	0	0	0	0	0	0	0
OTU857	1	0	13	1	3	2	2	1	13	0	0	0	0	0	0
OTU524	1	1	2	0	5	13	1	16	31	0	3	1	1	6	12
OTU1916	0	0	0	0	0	0	0	0	0	1	0	0	6	0	0
OTU1685	0	0	0	0	2	0	1	0	5	1	0	0	0	0	0
OTU2107	0	5	0	0	2	0	0	0	0	0	0	0	0	0	0
OTU2770	0	0	0	0	1	0	0	0	0	0	0	0	0	0	0
OTU701	2	3	3	0	12	0	3	2	9	0	0	3	2	0	0
OTU1738	0	0	0	0	0	1	0	0	0	1	3	3	0	0	0
OTU2162	0	0	2	0	1	0	0	0	0	0	0	0	0	0	0
OTU1995	0	0	0	0	5	0	0	0	0	1	0	0	0	0	0
OTU2067	0	0	0	0	1	0	0	2	0	0	0	0	0	0	0
OTU1048	1	2	3	0	1	3	2	4	1	0	4	2	1	0	0
OTU2259	0	0	0	0	0	3	0	0	2	0	0	0	0	0	0
OTU2313	0	0	0	0	0	1	0	2	0	0	0	0	0	0	0
OTU206	9	25	2	30	4	8	42	80	11	19	14	11	16	26	20
OTU2216	0	0	0	0	4	0	0	0	4	0	0	0	0	0	0
OTU342	0	26	36	5	15	11	12	22	17	1	11	4	5	6	1
OTU1475	2	1	1	0	4	2	0	0	7	2	3	2	1	0	0
OTU1539	0	0	0	0	5	0	1	0	1	0	0	0	0	0	0
OTU7	639	823	924	1144	680	996	855	2800	808	178	150	151	159	163	107
OTU1969	1	7	0	0	0	0	0	0	0	0	0	0	0	0	0
OTU1340	0	0	3	0	6	2	1	2	0	0	0	0	0	0	0
OTU745	16	2	2	0	6	0	5	4	15	0	0	1	3	0	0
OTU902	3	0	4	3	4	3	0	1	5	0	2	0	3	1	0
OTU1755	0	0	3	1	4	0	2	3	0	0	0	0	0	0	0
OTU627	0	1	0	0	1	0	34	3	27	0	0	0	0	0	0
OTU1880	0	0	0	0	0	2	0	5	1	0	0	0	0	0	0
OTU1066	0	3	2	0	3	0	0	0	0	0	6	6	2	0	0
OTU301	0	8	5	1	0	3	1	0	0	51	16	22	33	6	27
OTU759	2	4	3	5	5	1	3	3	0	0	0	1	0	1	0
OTU1848	1	0	0	0	0	0	1	1	2	0	1	0	0	0	0
OTU36	68	80	81	235	28	50	75	105	136	392	373	217	332	233	237
OTU1915	0	0	0	3	2	0	1	0	0	0	0	0	0	0	0
OTU1734	0	0	0	0	0	0	1	3	3	0	0	2	0	0	0
OTU2349	0	3	0	0	0	0	0	0	0	0	0	0	3	0	0
OTU1853	0	0	0	0	3	0	0	0	0	0	0	0	8	0	0
OTU2676	0	0	0	0	0	0	0	0	0	6	0	0	0	0	0
OTU344	8	4	10	13	43	4	21	13	23	1	2	2	3	1	0
OTU1327	0	1	0	0	1	0	3	0	0	1	2	4	0	0	0
OTU785	0	1	4	0	14	9	0	7	8	0	0	1	1	0	0
OTU1888	0	0	0	0	0	0	0	0	0	0	0	1	5	0	0
OTU2557	0	0	0	0	0	0	0	0	0	8	0	1	0	0	0
OTU1322	0	0	0	0	0	3	0	0	0	0	0	0	1	10	5
OTU1625	0	0	0	1	0	0	6	0	1	0	0	0	0	0	0
OTU2251	0	0	0	0	0	0	0	2	2	0	0	0	0	0	0
OTU292	4	4	0	2	2	3	2	0	0	52	9	24	40	16	14
OTU786	0	2	9	2	7	0	1	2	5	2	0	0	0	0	0
OTU1000	0	0	7	0	1	0	1	5	6	0	0	0	0	0	0
OTU655	3	8	1	5	7	2	7	5	6	2	0	2	0	0	0
OTU264	23	10	6	32	26	15	12	13	30	4	2	25	2	11	2
OTU1294	0	2	2	0	2	0	1	4	3	0	0	4	0	2	0
OTU1392	0	0	0	2	3	0	2	0	0	0	0	0	0	0	0
OTU2098	0	0	0	0	2	0	0	0	1	0	0	0	0	0	0
OTU2680	0	0	0	0	3	0	0	0	0	1	0	0	0	0	0
OTU55	74	106	165	217	133	130	100	234	96	23	38	26	40	29	4
OTU1994	0	0	0	0	0	0	0	0	3	0	0	0	0	0	0
OTU2606	0	0	0	2	0	0	0	0	0	0	0	0	1	0	0
OTU2667	0	0	0	0	0	0	0	0	0	0	0	0	0	1	0
OTU2104	0	0	0	0	2	0	2	0	0	0	0	0	0	0	0
OTU1908	0	5	0	0	2	1	1	0	0	0	0	0	0	0	0
OTU59	31	121	124	45	167	361	86	57	55	2	4	8	14	9	7
OTU21	274	753	642	322	435	1163	550	239	407	50	36	70	80	73	18
OTU1507	4	0	0	0	0	0	0	0	0	1	5	0	2	0	0
OTU2489	1	0	2	0	0	0	0	0	0	0	0	0	0	0	0
OTU1546	2	0	3	0	0	0	2	4	0	0	0	0	1	0	0
OTU2603	0	0	0	0	0	0	0	0	1	0	0	0	0	0	0
OTU861	0	3	0	4	8	5	7	5	6	0	2	0	0	0	0
OTU1075	0	0	0	0	0	16	1	0	0	7	0	0	5	0	0
OTU1403	0	0	0	0	0	11	0	0	0	0	2	0	0	0	0
OTU1447	1	0	7	0	4	0	0	0	0	5	1	0	0	0	0
OTU710	2	16	7	0	0	4	1	0	0	0	2	4	12	2	3
OTU1649	1	3	0	0	0	0	3	10	0	0	0	0	0	1	0
OTU924	0	0	1	0	0	0	0	0	0	12	4	2	7	1	8
OTU318	21	27	17	18	11	9	10	9	11	7	2	0	9	2	3
OTU2782	0	0	0	1	0	0	0	1	1	0	0	0	0	0	0
OTU2424	0	2	0	0	0	0	0	0	0	0	0	0	0	0	0
OTU465	5	8	1	6	12	5	18	16	17	1	0	2	6	0	0
OTU2365	0	0	0	0	1	0	0	2	0	3	0	0	0	0	0
OTU379	0	33	32	7	3	6	9	4	5	10	6	4	9	4	0
OTU311	3	0	8	13	54	6	7	14	65	1	1	2	1	0	0
OTU91	11	7	218	87	65	33	27	20	43	55	39	23	58	27	8
OTU568	7	2	11	4	13	7	3	0	8	0	0	0	3	1	0
OTU2652	1	1	0	0	0	0	0	0	0	0	0	0	0	0	0
OTU1836	3	0	0	0	0	3	0	2	0	0	0	0	0	0	0
OTU259	4	72	21	2	19	28	20	5	41	0	0	6	2	5	1
OTU52	9	16	6	0	8	12	5	16	15	350	243	154	429	125	176
OTU961	0	1	1	1	2	0	7	6	10	1	0	0	0	0	0
OTU435	2	18	7	0	9	20	34	5	21	7	5	0	6	0	0
OTU1575	0	0	2	0	5	0	0	0	2	0	0	0	0	0	0
OTU1809	0	0	0	0	5	0	0	2	1	0	0	0	0	3	0
OTU2383	0	0	0	0	0	0	0	0	0	0	0	0	2	0	0
OTU12	396	525	278	561	145	208	322	500	603	1006	851	497	1186	607	627
OTU827	0	0	0	0	1	1	0	0	0	4	1	7	1	7	0
OTU2368	0	0	1	0	0	0	0	2	2	0	0	0	0	0	0
OTU1278	0	1	3	0	2	1	0	0	0	0	0	0	6	0	6
OTU572	2	3	1	10	21	3	1	2	7	0	0	0	1	0	0
OTU390	2	8	34	5	11	8	11	1	7	6	1	0	14	2	0
OTU509	2	0	3	4	35	8	2	2	14	6	3	2	2	0	0
OTU2028	3	0	0	0	0	0	0	3	0	0	0	0	0	0	0
OTU2746	0	0	0	0	0	0	0	0	0	0	0	0	1	0	3
OTU832	3	3	0	4	0	1	3	2	12	0	2	0	0	0	0
OTU1696	3	0	4	0	1	0	0	4	4	0	0	0	0	0	0
OTU376	6	7	16	3	37	9	11	22	12	5	4	1	1	6	0
OTU810	0	0	2	4	2	2	17	1	0	2	0	0	0	0	0
OTU2009	0	0	0	0	0	0	0	0	5	1	0	0	2	0	0
OTU2465	2	0	0	0	1	1	0	0	0	0	0	0	0	0	0
OTU777	3	9	0	4	1	4	4	1	1	1	0	2	1	0	2
OTU640	2	3	0	4	26	3	1	2	3	0	0	1	2	0	0
OTU76	319	19	8	143	30	45	47	28	43	24	6	134	19	24	35
OTU1361	2	0	1	0	0	0	3	1	4	0	3	0	4	0	0
OTU1404	0	0	16	0	0	0	0	0	0	3	0	0	0	0	0
OTU173	20	50	16	13	39	34	42	42	46	1	0	6	0	2	0
OTU862	14	0	2	0	9	0	0	4	3	1	0	0	0	0	0
OTU999	2	0	0	2	15	2	4	7	4	0	0	0	0	0	0
OTU654	4	0	0	0	3	0	34	3	12	0	0	0	0	0	0
OTU645	3	0	2	7	17	0	3	1	10	0	0	1	0	0	0
OTU2777	0	0	0	0	0	0	0	0	0	3	1	0	0	0	0
OTU1490	0	4	1	0	1	3	2	1	1	0	0	0	2	0	0
OTU1746	0	1	0	0	0	0	7	0	3	0	0	0	0	0	0
OTU1366	2	0	1	6	1	2	1	0	3	0	0	0	0	0	0
OTU1222	0	0	3	0	0	4	0	0	1	0	0	0	1	0	0
OTU1958	0	0	0	0	5	0	0	0	3	0	0	0	0	0	0
OTU1276	0	0	0	0	17	0	0	0	0	0	0	0	0	0	0
OTU2258	0	0	0	0	0	0	0	0	0	0	0	0	1	0	0
OTU1924	0	0	0	0	0	0	0	0	1	0	0	0	5	1	0
OTU1236	1	0	0	0	1	4	0	6	5	0	0	0	0	0	0
OTU2425	0	0	0	0	1	4	0	0	0	0	0	0	0	0	0
OTU1647	0	0	0	2	0	1	0	2	1	4	1	3	0	0	1
OTU406	3	2	0	0	18	4	34	30	13	2	1	0	0	4	0
OTU1724	2	5	0	0	0	1	1	0	0	1	0	0	0	1	0
OTU2401	2	0	0	0	0	0	1	0	0	0	0	0	0	0	0
OTU2421	0	0	0	0	1	0	0	2	0	1	0	0	0	0	0
OTU1326	0	0	2	0	2	0	0	2	5	0	0	2	2	0	0
OTU1430	0	11	0	0	0	0	0	0	0	0	0	0	0	0	0
OTU310	7	5	8	1	14	5	69	40	25	2	0	0	0	6	0
OTU1472	0	0	0	0	0	6	3	0	13	0	0	0	0	1	0
OTU2644	0	0	0	0	1	0	0	1	0	0	0	0	0	0	0
OTU1092	0	0	0	0	2	5	7	0	1	0	1	1	0	0	0
OTU1868	0	0	0	0	0	0	0	2	2	0	0	0	2	0	0
OTU1912	0	2	0	0	0	0	0	0	0	2	0	0	4	0	0
OTU864	11	0	0	4	2	0	2	0	1	0	0	10	0	2	0
OTU158	3	48	40	52	7	5	38	0	2	34	50	18	57	24	26
OTU1413	0	2	2	0	1	2	0	0	1	2	1	0	2	0	0
OTU1386	3	3	0	1	0	0	6	0	1	1	0	0	0	0	0
OTU2003	0	0	0	0	0	0	0	0	0	0	0	0	0	0	7
OTU1291	1	1	0	0	12	0	0	0	1	0	0	0	0	0	0
OTU2209	0	2	0	0	1	0	0	1	0	0	0	0	0	0	0
OTU1659	0	2	0	0	0	0	0	1	0	0	2	0	2	0	0
OTU1605	0	1	0	0	5	0	1	0	0	0	0	0	0	0	0
OTU1535	1	0	1	2	0	1	0	1	0	0	0	0	0	0	3
OTU1804	0	0	1	0	2	0	0	1	4	0	0	0	0	0	0
OTU1467	0	4	0	1	0	0	6	0	0	0	0	0	0	0	0
OTU939	0	0	0	2	14	1	2	1	4	3	0	0	0	0	0
OTU1425	3	0	0	3	1	2	3	1	0	0	0	0	0	0	0
OTU845	5	5	2	6	7	3	2	4	13	0	0	0	0	0	0
OTU946	0	2	0	0	11	0	1	7	9	0	0	1	0	0	2
OTU2326	0	0	0	0	4	0	0	0	0	0	0	0	0	0	0
OTU281	3	16	7	6	86	13	9	14	19	4	0	0	4	1	6
OTU1528	0	0	0	1	3	0	1	0	7	0	0	0	0	0	0
OTU430	9	0	3	17	0	7	1	8	6	12	6	13	3	14	0
OTU149	15	5	83	22	64	13	16	17	69	12	19	10	30	32	8
OTU6	33	90	37	26	32	144	35	14	15	1242	3003	598	1374	2307	2130
OTU418	22	0	0	9	1	4	11	11	0	1	2	15	2	10	7
OTU2179	1	0	0	0	1	0	0	3	3	0	0	0	0	0	0
OTU2497	0	0	0	0	0	2	0	0	0	0	0	0	1	0	0
OTU2630	0	0	0	0	1	2	0	0	0	0	0	0	0	0	0
OTU1729	2	0	0	0	2	0	1	5	2	0	0	0	1	0	0
OTU2464	0	0	0	0	0	0	0	0	1	0	0	0	0	0	0
OTU1664	0	0	0	2	3	0	0	0	6	0	0	0	0	0	0
OTU2491	0	0	0	0	1	0	0	0	2	0	0	0	0	3	0
OTU669	11	5	3	7	9	6	1	0	4	0	0	0	0	0	0
OTU632	4	4	5	4	11	2	13	0	13	0	0	0	0	0	0
OTU262	11	0	0	6	0	3	9	1	3	30	17	90	5	21	24
OTU2037	0	0	0	1	1	1	0	0	0	3	0	0	0	0	0
OTU2388	0	0	0	0	1	0	0	2	0	0	0	0	0	0	0
OTU700	25	0	0	6	21	0	11	0	4	0	0	0	0	0	0
OTU251	8	5	10	32	23	12	21	50	23	8	10	3	16	8	3
OTU2196	0	0	3	0	0	0	0	0	0	0	0	0	1	0	0
OTU2580	0	0	0	0	0	0	0	0	0	0	1	0	0	0	0
OTU2670	0	0	0	0	0	2	0	0	1	0	0	0	0	0	0
OTU2213	0	0	1	0	0	0	0	0	0	0	0	0	1	0	0
OTU795	0	12	5	0	5	1	3	5	2	0	0	0	1	0	0
OTU982	2	0	3	0	4	4	12	3	4	0	0	0	0	0	0
OTU2614	0	0	0	0	0	2	0	0	0	0	8	0	0	0	0
OTU1545	2	0	0	0	12	0	0	0	0	0	0	0	0	0	0
OTU551	1	7	0	1	31	7	15	3	8	0	0	0	0	3	0
OTU1181	1	0	2	5	9	0	1	3	0	0	0	0	0	1	0
OTU1829	0	3	0	0	0	0	0	0	0	0	3	2	3	0	0
OTU618	0	0	2	5	0	0	2	0	4	0	5	2	3	9	16
OTU1235	6	0	0	1	0	3	0	1	4	0	0	0	0	0	0
OTU1484	4	2	0	0	0	0	0	3	0	0	0	2	0	0	0
OTU27	165	222	413	359	426	344	269	667	425	176	172	132	203	193	185
OTU250	11	6	10	9	108	10	11	15	30	1	1	2	2	1	0
OTU2907	0	0	3	0	0	0	0	0	0	1	0	0	0	0	0
OTU545	7	0	1	0	4	1	3	12	0	10	3	0	7	3	4
OTU1006	0	0	1	4	0	0	0	0	0	0	0	0	3	4	6
OTU382	1	0	2	0	6	0	59	26	20	3	1	1	0	17	0
OTU1502	0	2	0	0	12	0	0	1	0	0	0	0	0	0	0
OTU1577	0	3	0	5	0	0	0	0	0	0	0	0	1	0	0
OTU1570	0	0	1	0	0	0	0	0	0	3	0	2	5	0	0
OTU1961	1	2	0	0	1	0	0	0	5	0	0	0	0	0	0
OTU2790	0	1	0	0	0	0	0	0	0	0	0	0	0	0	0
OTU43	163	156	94	154	52	46	114	134	172	261	236	128	339	136	116
OTU2940	0	1	0	0	0	0	0	0	0	0	0	0	0	0	0
OTU1561	11	0	0	0	2	0	1	0	0	0	0	0	0	0	0
OTU2503	0	0	3	0	0	0	0	0	1	0	0	0	0	0	0
OTU2508	0	0	0	0	1	0	0	1	0	0	0	0	0	0	0
OTU328	17	14	3	5	10	16	16	17	46	1	2	5	2	2	0
OTU2287	0	0	0	0	6	0	1	0	0	0	0	0	0	0	0
OTU374	12	7	10	3	27	12	21	9	19	4	2	2	4	0	2
OTU1743	0	0	0	0	0	0	0	0	0	4	0	2	0	7	0
OTU1047	4	3	4	1	0	5	5	1	0	2	2	0	2	0	0
OTU2118	0	0	0	0	0	0	0	3	0	0	0	0	2	0	0
OTU1295	3	0	0	0	3	0	1	4	9	0	0	0	0	0	0
OTU1941	0	0	0	0	1	0	1	0	3	0	0	0	0	0	2
OTU2534	0	0	0	3	0	0	0	5	0	0	0	1	0	0	0
OTU1951	9	0	2	0	0	0	0	0	0	0	0	1	0	0	0
OTU2346	0	0	0	0	0	0	0	0	4	0	0	0	1	0	0
OTU717	0	4	5	0	2	2	14	1	22	0	0	1	4	2	0
OTU1058	0	2	8	0	3	3	1	0	0	0	0	0	0	0	0
OTU1025	0	5	0	0	3	0	1	4	7	0	0	0	1	0	0
OTU1919	0	0	2	0	0	0	0	0	2	0	0	0	5	1	0
OTU1832	0	0	0	0	2	0	1	0	0	0	0	0	0	0	0
OTU812	0	0	0	1	11	0	0	1	0	1	0	0	0	4	0
OTU988	0	0	0	0	3	0	9	3	5	0	0	0	1	0	0
OTU1773	0	0	0	0	0	3	2	1	4	0	5	0	0	0	0
OTU240	5	15	29	6	10	13	17	8	4	30	24	14	36	10	9
OTU363	10	10	13	8	40	11	11	10	16	2	2	1	1	1	0
OTU688	0	1	5	0	12	7	2	17	4	0	3	1	0	0	0
OTU969	0	2	12	0	0	0	0	1	2	0	1	1	7	5	2
OTU960	1	7	2	1	2	0	4	0	8	0	0	2	0	2	0
OTU637	2	0	0	3	3	9	5	0	7	18	0	6	0	1	12
OTU585	0	11	11	5	12	20	8	6	3	0	0	1	4	0	0
OTU1152	0	0	0	6	2	1	1	2	7	0	0	1	0	0	0
OTU205	16	12	8	88	36	8	28	7	11	44	6	0	8	5	2
OTU1429	3	1	0	4	0	0	3	0	4	0	0	0	0	0	0
OTU1128	0	0	0	0	7	2	0	0	6	0	0	0	0	0	0
OTU288	0	0	50	5	9	7	11	6	75	1	14	0	2	1	2
OTU1051	7	1	0	0	2	1	1	2	0	1	0	4	0	0	0
OTU771	0	0	2	0	0	5	0	5	0	7	9	4	8	2	0
OTU927	0	0	0	2	2	1	0	0	6	7	1	0	5	0	13
OTU386	0	1	18	7	8	12	5	3	7	11	10	6	5	6	7
OTU211	1	15	89	22	3	18	14	2	7	20	30	12	34	7	6
OTU1515	0	0	0	0	11	0	0	2	0	0	0	0	0	1	0
OTU454	9	7	2	13	2	11	17	4	3	1	1	0	6	7	0
OTU2474	0	0	0	0	2	0	0	1	0	0	0	0	0	0	0
OTU1844	0	0	1	4	0	0	0	0	3	0	0	0	0	0	0
OTU912	0	1	0	0	7	1	15	2	0	0	0	0	0	0	0
OTU2293	0	0	0	0	0	3	2	0	0	0	0	0	0	0	0
OTU990	0	0	11	0	3	0	0	0	0	1	2	2	4	0	3
OTU2700	0	0	0	0	0	2	0	0	0	1	0	0	0	0	0
OTU1421	0	0	2	1	0	0	1	0	3	0	0	1	1	0	0
OTU616	0	9	1	1	10	6	17	7	5	0	0	5	1	2	1
OTU753	0	0	0	0	0	1	0	0	0	0	0	0	0	5	28
OTU86	22	44	27	74	47	74	28	27	35	78	66	54	98	59	54
OTU1728	0	0	0	0	6	0	0	2	3	0	0	0	0	0	0
OTU1872	0	0	0	0	0	0	8	0	0	0	0	0	0	1	0
OTU2111	7	0	0	0	0	0	0	0	0	0	0	0	0	0	2
OTU2547	0	0	0	0	0	1	0	0	0	0	0	0	0	0	0
OTU542	5	0	4	3	1	4	2	6	4	14	4	8	13	4	1
OTU1978	0	0	0	3	0	0	0	0	0	0	0	4	0	0	0
OTU1879	0	4	0	0	0	0	0	0	0	0	0	0	0	1	0
OTU2742	0	0	0	0	0	1	0	0	0	0	0	0	0	0	0
OTU2707	0	0	1	0	0	0	1	0	0	0	0	0	0	0	0
OTU1550	0	0	0	0	0	0	0	0	3	0	2	0	0	3	5
OTU2117	0	2	0	0	0	0	0	0	0	0	0	0	0	0	0
OTU1732	0	0	0	1	0	1	0	1	0	0	0	1	0	0	0
OTU621	0	0	8	5	4	6	3	16	4	2	0	1	0	2	0
OTU1598	0	0	0	2	4	7	0	1	0	0	0	0	0	0	0
OTU2270	0	0	0	0	0	0	0	0	0	4	0	0	1	2	0
OTU423	10	0	18	0	8	2	4	1	3	8	4	15	7	17	3
OTU146	6	25	154	53	18	18	23	9	17	16	3	8	19	3	4
OTU1077	1	0	1	0	5	1	0	3	5	0	2	1	0	0	0
OTU2382	0	1	0	1	1	0	4	0	0	0	0	0	0	0	0
OTU496	5	5	2	2	15	6	5	16	12	1	0	0	0	0	0
OTU2420	0	0	0	0	0	1	2	1	0	0	0	0	0	0	0
OTU766	0	3	1	0	2	2	8	0	0	1	2	4	2	3	9
OTU531	2	12	10	4	5	7	12	0	7	1	0	0	5	0	0
OTU2596	0	0	0	0	2	0	0	1	0	0	0	0	0	0	0
OTU166	17	15	12	16	155	20	26	28	64	17	4	4	8	1	0
OTU1385	0	0	10	0	0	0	7	0	0	4	0	1	3	0	0
OTU1519	0	0	1	0	0	0	0	3	7	0	0	0	0	0	0
OTU2132	0	0	0	0	0	0	3	3	0	0	0	0	0	1	0
OTU1905	1	1	0	0	0	0	2	0	3	1	0	0	0	0	0
OTU1160	0	0	0	1	2	1	0	0	0	2	1	0	3	0	0
OTU247	0	0	218	13	50	1	6	2	0	0	1	0	3	0	0
OTU2710	0	0	0	1	3	0	0	0	0	0	0	0	0	0	0
OTU2115	0	0	0	4	0	1	2	0	0	0	0	0	0	0	0
OTU1091	0	0	0	0	0	20	0	0	0	1	0	0	5	0	0
OTU1482	0	1	0	2	0	0	2	2	0	0	0	3	0	3	0
OTU936	0	0	0	0	0	0	0	2	0	4	0	3	4	15	1
OTU2087	0	0	0	2	0	0	0	0	0	0	0	0	0	0	0
OTU218	9	5	18	21	97	17	6	32	37	15	2	1	4	0	2
OTU2774	0	0	0	0	0	1	0	0	0	0	0	0	4	0	0
OTU162	11	60	38	39	25	73	32	13	27	8	4	6	15	7	3
OTU1705	5	0	0	3	0	0	0	0	0	5	0	0	0	0	0
OTU276	13	24	18	33	22	14	15	43	17	1	0	2	4	1	2
OTU489	5	4	0	0	7	12	11	2	4	20	4	3	6	2	2
OTU322	11	22	9	2	2	4	8	7	12	10	25	16	24	9	5
OTU1792	0	0	0	0	7	0	0	1	2	0	0	0	0	0	0
OTU1989	0	1	0	0	0	0	0	0	0	0	0	0	0	0	0
OTU730	4	0	0	4	2	0	17	9	4	0	0	0	0	1	0
OTU2653	0	0	0	0	2	0	0	3	0	0	0	0	0	0	0
OTU541	0	0	0	3	1	7	0	0	0	7	24	4	7	19	10
OTU1185	0	0	1	0	1	4	0	2	12	0	0	1	0	0	0
OTU2033	0	0	3	0	3	0	0	1	2	0	0	0	0	0	0
OTU1780	0	0	0	0	6	0	0	0	3	0	0	0	0	0	0
OTU1068	0	1	1	1	3	1	11	0	2	0	1	0	5	1	0
OTU931	0	1	1	1	7	1	3	1	11	0	0	0	6	0	0
OTU1650	0	2	3	0	0	0	0	1	1	0	2	0	0	0	0
OTU2715	0	0	0	0	0	0	0	0	0	0	0	0	2	0	0
OTU1748	0	2	0	0	0	0	0	0	0	0	0	1	0	8	0
OTU1843	0	0	0	0	2	0	0	0	0	0	0	0	0	0	0
OTU1206	0	0	0	6	0	0	2	5	2	0	0	0	0	0	0
OTU112	33	40	23	9	58	64	50	184	91	10	8	3	6	5	3
OTU2332	1	1	0	0	0	0	0	0	0	0	0	0	1	0	0
OTU2732	0	0	0	0	0	3	0	0	0	1	0	0	0	0	0
OTU2406	0	0	0	0	0	3	0	0	0	1	0	0	0	0	0
OTU2936	0	0	0	0	0	0	1	0	0	0	0	0	0	0	0
OTU527	0	4	7	1	5	11	20	1	3	15	7	1	2	0	0
OTU877	4	5	0	0	6	5	2	0	5	2	0	0	2	0	0
OTU942	0	0	1	0	6	12	0	4	1	0	0	0	0	0	0
OTU679	3	2	5	8	9	7	2	3	7	0	0	0	0	0	0
OTU1818	1	0	0	2	1	1	0	0	0	0	0	0	0	2	0
OTU1195	0	1	1	0	1	0	4	0	2	2	3	0	0	0	14
OTU938	1	14	0	0	18	3	0	0	8	0	0	0	0	0	0
OTU879	1	2	8	0	2	6	0	2	2	2	0	0	1	6	1
OTU1554	0	0	0	0	4	0	1	0	1	0	0	0	0	0	0
OTU2094	0	0	0	0	3	0	0	2	3	0	0	0	0	0	0
OTU2731	0	0	0	0	3	0	0	0	1	0	0	0	0	0	0
OTU137	1	4	11	45	61	16	4	16	37	131	15	26	7	40	58
OTU1485	0	0	0	0	1	0	0	0	0	0	1	4	8	0	0
OTU1269	2	0	0	0	4	0	3	0	0	4	1	1	2	0	0
OTU1977	0	2	3	0	1	0	1	0	0	2	0	0	0	0	0
OTU478	0	5	3	1	41	4	5	2	21	3	0	3	0	1	0
OTU201	20	18	10	20	31	18	35	73	20	6	2	7	11	8	0
OTU642	1	0	1	1	22	1	3	5	5	0	2	1	1	0	0
OTU2340	0	0	0	0	0	0	3	0	0	0	0	0	0	0	0
OTU813	1	0	0	0	5	7	5	2	6	0	0	0	2	3	0
OTU2447	0	0	0	0	4	0	0	0	0	0	0	0	0	0	0
OTU63	16	51	540	99	87	69	30	17	53	21	17	15	41	14	40
OTU1282	1	0	0	0	0	13	2	1	5	0	0	0	0	0	1
OTU2628	0	0	0	0	0	0	1	0	2	0	0	0	0	0	0
OTU456	4	19	3	6	12	20	16	10	6	2	0	0	2	0	0
OTU1017	2	7	0	2	0	0	0	0	3	1	2	0	2	5	0
OTU2304	0	0	1	0	6	0	0	0	0	0	0	0	0	0	0
OTU1704	0	1	0	0	5	0	0	0	3	0	0	0	0	0	0
OTU159	15	34	132	20	20	30	22	10	11	37	28	16	20	9	2
OTU668	6	19	2	4	7	0	15	0	3	2	2	3	2	0	0
OTU2371	0	0	0	0	0	1	3	2	0	0	0	0	0	0	0
OTU796	0	8	2	3	3	3	9	1	3	0	5	0	2	0	0
OTU2563	0	0	0	0	0	0	0	1	0	0	0	0	0	0	0
OTU179	1	6	320	25	11	2	0	1	0	7	2	0	6	0	0
OTU1537	1	0	0	1	5	6	2	0	0	0	0	0	0	0	0
OTU5	376	2338	34	914	56	192	233	25	92	189	826	590	1144	1398	3536
OTU2338	0	0	0	0	4	0	0	0	0	0	0	0	0	0	0
OTU2832	0	0	0	0	0	0	0	0	3	0	0	0	0	0	0
OTU562	1	0	4	2	13	10	1	4	6	6	3	2	5	2	6
OTU2020	3	0	0	0	1	0	1	2	1	0	0	0	0	0	0
OTU1030	0	9	4	0	2	2	7	1	1	0	0	1	0	0	0
OTU1937	0	0	0	0	12	0	1	0	0	0	0	0	0	0	0
OTU816	1	0	3	0	4	4	7	0	29	1	0	0	0	0	0
OTU1574	0	0	0	0	5	0	0	0	3	0	0	0	0	0	0
OTU501	3	16	8	6	33	6	2	0	3	2	0	2	0	4	0
OTU408	27	3	1	2	12	7	12	15	11	1	0	19	2	0	0
OTU1999	3	0	0	0	4	0	1	0	0	0	0	0	0	0	0
OTU2156	0	0	0	0	0	0	0	6	0	0	0	0	0	0	0
OTU1973	0	0	0	0	4	0	3	0	0	0	0	0	0	0	0
OTU721	13	2	0	4	2	3	1	1	0	2	5	8	2	5	3
OTU704	34	1	0	0	0	0	1	0	2	0	1	7	0	0	0
OTU1533	1	2	1	0	3	0	0	0	4	1	0	0	0	0	0
OTU1646	0	2	0	0	2	0	7	0	1	0	0	0	0	0	0
OTU2422	0	0	0	0	0	0	3	0	2	0	0	0	0	2	0
OTU903	0	6	2	1	4	3	0	0	8	0	1	0	0	0	3
OTU1245	0	0	1	0	1	4	0	2	0	3	0	0	0	7	0
OTU1016	3	0	4	0	13	0	3	1	3	0	0	0	0	1	0
OTU820	3	6	0	0	0	1	6	5	8	0	0	0	0	1	0
OTU1308	0	0	0	0	16	1	0	0	0	0	0	0	0	0	0
OTU837	2	2	0	11	0	2	2	5	2	1	0	5	0	0	0
OTU2470	0	0	0	0	0	0	0	0	0	0	0	0	1	0	0
OTU2800	0	0	0	0	0	0	0	1	0	0	0	0	0	0	0
OTU2314	0	0	0	0	0	0	0	0	0	1	0	0	2	0	0
OTU2728	0	0	0	0	1	0	1	0	0	0	0	0	0	0	0
OTU649	0	12	2	0	6	18	1	7	0	0	0	0	0	2	0
OTU1	32	77	44	19	15	134	47	0	3	2983	6643	1353	2733	4500	3843
OTU140	132	5	5	23	25	50	29	41	56	6	1	50	1	24	10
OTU245	0	0	33	8	6	1	1	0	0	29	35	23	72	29	33
OTU2483	0	0	0	0	0	0	0	1	0	0	0	0	0	0	0
OTU1324	4	0	0	0	2	2	0	0	3	0	0	4	0	0	0
OTU1774	0	0	2	0	1	0	0	0	0	1	1	0	0	0	0
OTU1706	0	2	0	0	1	0	1	0	2	0	0	0	0	0	0
OTU986	5	0	1	5	7	0	3	0	7	0	0	3	0	0	0
OTU2054	0	0	0	0	1	5	0	0	1	1	0	0	0	0	0
OTU1107	5	0	0	0	8	0	0	0	1	0	0	1	0	0	0
OTU1321	0	0	3	4	0	2	3	1	4	0	0	1	0	0	0
OTU1480	0	0	0	1	0	0	3	3	5	0	0	1	0	0	0
OTU1034	0	0	6	0	13	1	0	2	2	0	0	0	0	0	0
OTU2398	0	0	0	0	0	0	0	0	2	2	0	0	0	0	0
OTU825	0	0	0	11	1	5	3	0	4	1	0	0	0	4	0
OTU2295	0	0	0	0	0	0	3	1	2	0	0	0	0	0	0
OTU2561	0	0	0	0	2	0	0	0	0	3	0	0	0	0	0
OTU434	0	3	20	5	2	3	2	0	0	14	5	9	24	14	3
OTU600	10	8	5	4	4	0	10	4	16	2	0	1	0	0	0
OTU2556	0	0	0	0	1	0	0	0	0	0	0	0	0	0	0
OTU2735	0	0	0	0	0	0	0	0	0	2	0	0	0	0	0
OTU257	47	1	4	18	36	30	22	15	53	0	3	7	0	1	0
OTU803	9	2	0	0	4	1	10	8	0	0	0	0	0	0	0
OTU1531	0	0	1	0	6	0	0	1	6	0	0	0	0	0	0
OTU2459	0	0	0	0	0	0	0	0	0	0	0	0	2	0	1
OTU1357	4	6	0	0	0	0	0	0	1	0	0	0	0	0	0
OTU22	322	26	26	320	43	63	102	76	117	659	231	1665	153	665	583
OTU1929	1	0	0	0	0	1	0	3	5	0	0	0	0	0	0
OTU1010	8	0	0	0	8	5	0	0	1	3	0	0	0	0	0
OTU2051	2	0	0	0	2	4	0	0	0	0	0	0	1	0	0
OTU949	0	0	0	0	0	4	0	0	1	9	9	0	1	0	9
OTU1046	0	0	6	1	8	1	1	2	5	0	0	0	0	0	0
OTU2363	0	0	0	0	1	0	0	0	1	0	0	0	0	0	0
OTU368	6	5	10	18	38	3	19	10	17	1	2	0	2	3	0
OTU2354	0	0	3	0	0	0	0	2	2	0	0	0	0	0	0
OTU708	0	8	5	0	19	0	0	3	6	1	0	1	4	0	0
OTU954	0	0	4	19	0	0	0	1	0	0	0	0	0	0	0
OTU2257	0	0	0	0	3	0	0	0	1	0	0	0	0	0	0
OTU516	4	3	5	5	10	3	13	2	7	5	2	3	9	2	1
OTU2281	2	0	3	0	2	0	0	0	0	0	0	0	0	0	0
OTU1062	1	4	0	0	5	0	0	1	0	0	0	0	1	0	0
OTU1894	0	0	2	0	2	0	0	0	0	0	0	0	0	0	0
OTU2167	0	0	3	0	0	0	0	0	2	0	0	0	0	0	0
OTU1584	0	0	1	0	5	3	0	0	0	2	0	0	0	0	0
OTU362	4	1	9	13	46	3	8	12	32	6	1	1	3	1	0
OTU2180	1	0	0	0	0	0	0	1	1	0	0	4	0	0	0
OTU299	6	1	70	43	5	5	3	0	2	6	4	6	3	0	0
OTU2315	1	0	0	0	3	0	0	0	1	0	0	0	0	0	0
OTU258	19	52	11	14	4	47	30	14	15	4	1	6	18	17	9
OTU19	680	36	50	803	347	176	160	218	210	533	184	1338	113	431	549
OTU1083	1	1	0	1	5	3	0	3	5	0	5	0	0	0	0
OTU1045	0	7	1	0	7	0	0	3	8	0	0	0	0	0	0
OTU2543	0	0	0	0	0	0	0	5	0	0	0	0	0	0	0
OTU2612	0	0	0	0	0	0	0	0	3	1	0	0	0	0	0
OTU506	6	4	9	14	8	5	14	7	8	5	0	0	3	0	10
OTU1957	0	0	0	0	0	0	0	0	0	3	0	4	1	0	0
OTU29	101	98	114	157	124	201	144	396	416	356	362	174	263	320	291
OTU869	0	5	0	0	10	2	3	4	5	1	0	0	0	0	0
OTU1488	0	0	0	0	0	2	0	3	2	0	0	0	0	0	0
OTU2472	0	0	0	0	3	0	2	0	0	0	0	0	0	0	0
OTU2172	0	0	0	0	0	0	0	2	6	0	0	0	0	0	0
OTU728	2	2	1	0	0	0	4	0	0	4	4	5	5	3	11
OTU323	4	8	0	11	10	12	7	31	8	13	12	10	7	13	15
OTU1960	0	0	0	0	2	1	0	1	0	0	0	0	0	0	0
OTU1822	0	0	3	0	0	0	0	0	0	0	0	0	0	0	0
OTU2183	0	0	0	0	0	0	0	3	0	0	0	0	0	0	0
OTU2321	0	0	0	0	0	0	0	0	0	1	0	0	0	0	0
OTU1661	0	0	0	0	3	0	6	2	0	0	0	0	0	0	0
OTU643	6	0	0	4	0	2	0	2	8	0	3	9	0	16	2
OTU1522	1	0	0	0	3	4	2	5	1	0	0	0	0	0	0
OTU1114	3	5	0	1	6	3	0	5	4	1	0	0	0	0	0
OTU1674	0	2	0	0	0	1	0	0	0	0	0	2	0	5	0
OTU1523	5	8	0	0	1	0	0	0	1	0	0	0	0	0	0
OTU1349	1	0	0	0	13	0	0	0	0	3	0	0	1	0	0
OTU2131	0	0	0	0	2	0	0	1	2	0	0	0	0	0	0
OTU1111	0	0	2	0	1	6	0	3	3	0	0	0	0	0	0
OTU889	0	0	0	0	0	0	0	0	0	19	7	0	5	4	3
OTU2178	0	0	0	0	3	1	0	0	0	0	0	0	0	0	0
OTU742	0	1	4	19	3	1	5	0	1	4	0	0	0	0	0
OTU1552	0	0	0	0	0	3	2	3	1	0	0	0	0	0	0
OTU1983	0	0	1	0	0	0	0	0	5	0	0	1	0	0	0
OTU1272	0	1	0	0	1	1	1	4	3	3	0	1	2	1	0
OTU1307	2	1	0	0	0	0	8	3	0	0	0	0	0	0	0
OTU2366	0	0	0	0	2	0	0	0	3	0	0	0	0	0	0
OTU2357	0	0	0	0	1	0	0	1	0	1	0	0	0	0	0
OTU1834	0	0	0	0	0	0	3	0	0	0	0	3	0	0	2
OTU2787	1	0	0	0	0	0	0	0	0	0	0	0	0	1	0
OTU1231	0	0	1	0	4	0	0	1	2	0	1	0	2	3	0
OTU971	0	2	1	0	4	4	0	4	9	0	0	0	0	0	0
OTU1155	0	2	2	0	1	2	1	3	4	6	0	7	1	0	1
OTU1771	0	3	4	0	0	0	2	0	1	0	0	0	4	0	0
OTU2289	0	0	0	0	6	0	0	0	0	0	0	0	0	0	0
OTU1417	0	0	0	0	2	2	8	0	3	0	0	0	0	0	0
OTU1253	1	0	0	0	1	2	0	1	0	0	0	3	3	5	0
OTU809	2	1	0	0	6	4	11	3	7	1	0	4	0	3	0
OTU1335	0	5	5	0	0	3	0	3	3	0	0	0	0	0	0
OTU428	4	11	8	0	5	5	14	2	3	13	20	6	2	4	23
OTU1069	0	0	0	0	0	0	0	0	0	0	0	1	1	0	20
OTU1057	1	1	2	0	3	0	0	1	14	0	0	0	0	0	0
OTU752	0	6	1	1	0	0	5	3	1	5	3	4	4	0	0
OTU868	6	0	5	0	9	1	1	4	11	0	0	0	0	0	0
OTU1933	1	0	0	0	2	1	0	0	0	0	0	2	0	0	0
OTU161	17	25	36	22	47	24	27	27	140	4	1	3	15	3	9
OTU1776	0	0	0	0	2	0	0	2	0	0	2	0	0	0	0
OTU1332	0	1	1	0	5	6	2	3	1	0	0	0	0	0	0
OTU1445	4	0	0	0	4	1	0	2	1	0	0	0	0	0	0
OTU331	0	0	114	1	7	1	1	3	0	6	0	9	5	10	0
OTU2650	0	0	0	0	1	0	0	0	0	0	0	0	0	0	0
OTU1382	0	0	0	0	1	0	0	0	12	0	0	0	0	0	1
OTU70	177	15	4	42	67	102	56	26	42	79	32	216	9	59	70
OTU2079	1	0	0	0	0	4	0	3	0	0	0	0	0	0	0
OTU747	4	9	0	1	2	2	3	0	5	1	3	0	1	2	0
OTU492	4	1	6	11	10	0	19	10	11	1	0	0	5	2	0
OTU1356	0	0	3	0	0	0	0	0	0	0	3	0	4	0	0
OTU784	0	0	0	0	3	2	1	1	0	2	3	9	21	0	0
OTU2558	0	0	0	0	0	0	0	0	0	1	0	6	0	0	0
OTU1760	0	0	4	0	0	2	1	2	0	0	0	1	0	0	0
OTU689	1	3	2	0	0	0	1	1	0	1	0	3	10	14	5
OTU1627	0	0	0	0	0	0	0	6	9	0	0	0	0	0	0
OTU171	6	2	2	1	1	0	7	1	0	28	95	28	50	75	68
OTU426	5	2	3	12	27	8	8	5	26	1	3	0	0	0	0
OTU316	16	8	8	4	24	13	35	25	27	0	0	0	0	2	0
OTU2109	0	0	0	0	0	0	0	0	2	2	0	2	0	0	0
OTU1492	0	0	0	6	0	0	0	0	0	1	1	4	2	0	0
OTU1301	0	5	3	1	9	0	0	0	3	0	0	0	2	0	0
OTU1431	1	0	0	0	0	0	6	5	0	0	0	0	0	0	0
OTU1775	6	0	0	0	0	0	2	0	0	0	0	0	0	0	0
OTU1965	0	0	1	0	2	0	1	1	3	0	0	0	0	0	0
OTU2353	0	4	0	0	0	0	0	0	0	0	0	0	0	0	0
OTU2236	1	0	0	0	0	0	0	0	0	2	0	0	0	0	1
OTU573	2	5	2	0	9	5	4	11	17	2	5	0	1	2	3
OTU1397	5	0	0	2	0	3	1	2	1	0	0	0	0	0	0
OTU581	1	1	1	2	2	37	13	4	1	6	0	0	2	0	0
OTU1033	8	1	4	0	0	6	6	2	0	1	0	0	0	3	0
OTU2488	0	0	4	0	0	0	0	0	0	0	0	0	0	0	0
OTU330	6	4	6	0	9	15	93	8	7	6	0	0	0	20	4
OTU2379	0	0	0	0	11	0	0	0	1	0	0	0	0	0	0
OTU1209	0	2	0	0	0	0	14	3	3	0	0	0	0	0	0
OTU956	0	0	0	6	0	1	1	6	6	0	0	0	0	0	0
OTU239	2	0	4	29	26	8	48	55	92	0	0	0	0	9	0
OTU387	15	6	5	5	24	10	15	8	48	0	0	0	3	3	0
OTU2776	0	0	2	2	0	0	0	0	0	0	0	0	0	0	0
OTU1151	1	0	0	0	0	1	9	3	8	0	0	0	1	2	0
OTU789	0	4	1	3	5	3	2	4	5	0	1	1	0	0	0
OTU1687	0	0	0	0	0	0	0	0	0	4	0	1	8	0	0
OTU1741	0	0	2	1	0	1	0	2	0	0	1	0	0	0	0
OTU537	12	2	3	0	14	4	6	8	16	5	0	0	0	2	2
OTU1286	0	0	1	0	2	1	0	0	1	2	0	0	0	0	10
OTU2302	0	0	2	0	2	0	0	0	0	0	0	0	0	0	0
OTU686	5	0	0	1	11	5	0	28	4	3	0	0	1	3	2
OTU955	4	0	0	1	0	0	9	7	1	0	0	2	0	6	0
OTU1201	0	0	0	0	8	1	1	1	8	0	0	0	0	0	0
OTU1267	1	0	0	11	2	0	0	8	0	0	0	0	0	0	0
OTU1396	0	0	1	0	6	0	0	0	0	1	0	0	0	0	0
OTU2252	0	0	0	0	0	0	0	0	0	5	0	0	0	0	2
OTU2588	0	0	1	0	0	0	0	0	0	0	0	0	0	0	0
OTU1399	0	0	0	0	0	0	0	0	0	9	0	1	0	0	0
OTU1610	0	0	0	0	1	0	1	3	2	0	0	0	0	0	3
OTU2036	0	1	0	0	0	0	5	0	0	0	0	0	0	0	0
OTU352	0	24	17	9	5	13	15	24	12	9	1	6	9	3	3
OTU1435	0	0	2	0	0	0	9	1	0	0	0	0	0	0	0
OTU176	15	39	19	27	11	49	35	3	9	35	11	10	26	7	33
OTU659	4	0	1	1	1	2	1	11	20	3	1	1	7	0	0
OTU1139	0	0	2	0	2	0	0	7	0	16	0	1	2	0	0
OTU530	4	5	19	17	2	6	6	0	1	1	0	0	3	0	0
OTU770	0	0	13	9	0	2	0	0	0	1	1	1	7	1	4
OTU287	59	5	4	15	39	9	19	10	5	2	0	22	2	1	0
OTU370	4	3	1	29	1	0	15	5	0	19	3	27	0	10	12
OTU2137	0	0	1	0	0	0	0	0	4	0	0	0	5	0	0
OTU1802	0	0	0	1	0	0	4	0	2	0	0	0	0	0	0
OTU1149	1	0	0	8	1	0	2	3	1	0	2	0	0	0	0
OTU2222	0	0	0	0	0	0	0	0	1	0	0	0	0	2	0
OTU462	3	4	41	8	17	7	0	0	7	3	0	1	3	0	0
OTU1065	0	0	0	0	0	0	0	0	0	0	0	0	0	1	32
OTU738	0	0	0	0	0	36	0	0	0	0	0	0	0	4	1
OTU2807	2	0	0	0	0	0	0	0	0	0	0	0	0	0	0
OTU2467	0	0	0	0	0	0	0	2	2	0	0	2	0	0	0
OTU2274	0	0	0	0	0	3	0	0	0	5	0	0	0	0	0
OTU1631	0	3	0	0	1	1	0	1	0	2	0	0	0	0	0
OTU2148	0	0	0	0	1	0	1	0	5	0	0	0	0	0	1
OTU2119	0	3	0	0	0	0	0	0	1	0	0	0	0	0	0
OTU81	11	49	19	28	74	60	41	70	67	72	93	30	85	64	56
OTU1875	0	0	0	1	5	1	0	0	1	0	0	0	0	0	0
OTU1745	0	1	0	1	0	0	3	0	0	0	0	0	0	0	1
OTU1289	0	0	0	0	3	4	1	4	0	0	2	0	0	0	0
OTU634	0	4	0	9	10	1	9	2	8	0	0	0	4	0	0
OTU2521	0	0	0	0	0	0	0	0	0	0	4	0	0	0	0
OTU2571	0	0	0	0	4	0	0	1	0	0	0	0	0	0	0
OTU1390	0	0	1	1	4	3	0	4	4	0	0	1	0	0	0
OTU1757	0	0	0	0	0	0	0	0	0	0	1	0	0	0	12
OTU252	0	1	10	32	0	0	3	1	0	50	28	24	48	15	4
OTU584	3	7	5	3	11	0	2	2	20	0	4	0	7	1	0
OTU1395	0	5	0	12	0	1	0	0	0	1	0	0	0	0	0
OTU45	140	288	78	34	51	447	246	430	219	3	7	19	10	38	14
OTU2269	3	1	0	3	0	0	0	0	0	0	0	0	0	0	0
OTU53	36	24	274	106	25	85	723	61	46	36	28	21	15	83	13
OTU814	0	0	0	0	34	1	2	4	0	3	0	2	0	0	0
OTU693	0	0	0	0	0	2	0	0	1	9	0	7	15	4	0
OTU2538	0	0	0	0	2	0	0	0	1	0	0	0	0	0	0
OTU1032	1	1	1	0	2	3	2	0	3	4	0	0	2	0	0
OTU630	8	0	1	17	5	5	0	0	6	1	0	1	4	12	0
OTU1171	0	1	3	0	0	0	1	0	0	12	0	0	3	0	0
OTU317	18	11	3	1	40	11	17	22	25	0	0	1	3	2	0
OTU918	0	0	1	1	0	3	0	0	0	1	4	8	0	5	3
OTU1944	0	0	2	0	4	4	0	0	1	0	0	0	0	0	0
OTU847	2	1	0	0	2	0	0	6	4	9	3	2	3	1	0
OTU1857	1	1	0	2	0	3	0	3	0	0	0	0	0	0	0
OTU1562	5	0	0	0	0	0	1	0	0	6	0	0	0	0	0
OTU2024	1	0	0	2	0	0	0	0	0	3	1	0	0	0	0
OTU34	82	123	89	208	72	196	69	109	155	332	373	177	324	287	258
OTU2553	0	0	0	0	3	1	0	0	0	0	0	0	0	0	0
OTU2541	0	0	0	1	0	0	0	0	2	0	0	0	0	0	0
OTU336	9	2	2	6	0	2	2	1	3	11	12	53	4	25	14
OTU347	9	0	20	1	43	8	20	11	15	3	6	3	3	0	0
OTU2694	0	0	0	0	0	0	0	0	0	2	0	0	0	0	0
OTU1942	3	1	0	0	0	0	0	2	0	0	0	0	0	0	0
OTU733	7	4	6	2	7	1	8	6	7	1	0	0	1	0	0
OTU842	2	3	0	0	3	4	0	2	0	3	3	0	3	14	1
OTU1768	0	3	2	0	4	0	0	0	0	1	0	0	0	0	0
OTU916	3	2	3	8	3	0	4	2	6	0	0	0	0	1	0
OTU2100	0	4	0	0	0	0	0	0	0	0	0	0	0	0	0
OTU571	0	9	8	0	1	4	0	1	6	6	2	6	11	4	2
OTU227	0	6	23	5	10	7	3	0	4	50	27	32	46	32	12
OTU413	4	7	3	0	3	30	18	17	14	0	0	0	0	7	0
OTU2297	0	0	0	0	0	2	0	0	5	0	0	0	0	2	0
OTU1491	0	0	0	0	2	8	1	0	0	0	0	0	0	0	2
OTU843	1	0	2	0	0	0	0	1	3	1	1	12	4	2	0
OTU1193	1	0	0	0	4	0	3	2	9	1	0	0	1	0	0
OTU1737	1	0	1	0	0	0	0	2	0	2	0	0	0	0	2
OTU808	5	0	0	0	20	1	3	1	6	2	0	0	0	0	0
OTU1067	0	0	6	0	8	1	4	4	4	1	0	0	0	0	0
OTU945	3	0	4	0	9	0	2	3	8	0	0	0	0	0	0
OTU2333	0	0	0	0	0	0	0	4	1	0	0	0	0	0	0
OTU356	2	18	19	2	9	1	12	4	2	28	6	21	28	11	6
OTU333	1	27	31	0	32	1	5	43	18	0	2	0	5	0	0
OTU991	0	0	0	0	10	6	0	4	9	0	0	0	0	0	0
OTU2595	0	0	0	0	0	1	0	0	0	0	0	0	0	0	1
OTU1299	0	0	0	0	2	0	0	1	4	0	0	0	0	0	0
OTU2441	0	0	0	0	0	0	0	0	0	0	0	0	1	0	0
OTU1972	0	0	0	1	5	1	0	1	1	0	0	0	0	0	0
OTU266	4	14	31	6	22	34	11	20	19	13	10	3	13	8	1
OTU2070	4	0	0	0	0	0	0	1	0	0	0	1	0	0	0
OTU2267	0	0	0	0	2	0	0	0	2	0	1	0	0	0	0
OTU101	22	68	219	85	38	48	57	9	23	18	6	12	32	18	3
OTU175	16	41	30	20	1	34	30	4	17	22	21	9	41	20	11
OTU296	14	28	1	0	39	19	32	12	9	1	0	0	0	14	1
OTU1808	0	0	1	0	2	0	0	0	1	0	0	0	0	0	0
OTU1718	0	3	0	2	0	3	0	0	1	0	0	0	0	0	0
OTU2060	1	0	1	0	3	0	0	0	0	0	0	0	0	0	0
OTU1173	0	1	0	0	5	3	2	6	3	0	0	0	0	0	0
OTU547	4	5	11	0	6	11	4	3	5	4	4	4	5	0	7
OTU54	21	93	38	56	125	111	57	116	91	170	153	89	194	131	81
OTU1702	3	0	5	0	0	0	0	0	0	0	0	0	0	0	0
OTU2475	0	0	0	0	0	1	0	0	0	0	0	0	0	0	0
OTU1833	0	0	0	0	0	0	0	0	0	0	2	7	2	0	0
OTU396	0	0	1	0	0	0	4	0	0	10	26	3	20	31	39
OTU716	0	7	0	0	6	2	0	8	12	2	0	1	3	0	0
OTU1028	0	0	1	2	0	0	0	0	7	2	5	0	1	1	8
OTU136	15	4	50	36	10	20	8	5	10	34	32	59	61	46	44
OTU1264	0	1	6	2	2	0	1	0	2	0	0	0	0	0	0
OTU46	63	112	106	57	784	126	104	156	291	38	10	8	22	16	3
OTU1707	0	0	0	0	0	1	6	1	2	0	0	0	1	0	1
OTU2386	0	0	3	0	0	0	0	2	1	1	0	0	1	0	0
OTU31	255	663	136	176	104	419	461	248	140	113	76	82	161	92	130
OTU189	27	33	14	26	36	31	39	28	71	1	1	5	13	1	0
OTU2068	0	2	0	0	1	0	0	0	0	4	0	0	3	0	0
OTU73	19	56	163	29	18	95	45	8	31	107	93	34	115	65	56
OTU183	40	34	15	19	32	31	82	52	53	1	0	6	2	1	9
OTU1476	9	0	0	0	1	3	0	0	0	0	0	0	0	0	0
OTU10	249	1961	20	763	37	121	192	8	52	127	482	461	896	1130	2503
OTU1142	0	0	0	10	0	0	0	0	20	0	0	0	0	0	0
OTU165	0	0	1	0	1	6	2	3	2	7	66	25	0	113	227
OTU1935	0	0	0	0	6	2	0	0	0	0	0	0	0	0	2
OTU204	8	15	65	53	4	38	18	4	0	31	10	8	9	5	22
OTU1144	0	1	0	4	5	0	6	0	2	2	0	0	0	0	0
OTU658	2	2	0	0	5	0	0	0	19	5	0	17	5	1	0
OTU2017	0	1	0	3	1	0	0	0	0	0	0	0	0	0	0
OTU111	29	24	11	14	29	84	23	21	18	28	70	25	53	57	36
OTU673	0	1	1	6	3	7	8	1	4	2	1	1	2	2	1
OTU1462	0	0	0	0	2	1	0	0	2	1	0	0	6	0	0
OTU1949	0	0	0	0	0	0	0	0	0	1	0	0	1	0	0
OTU2311	0	0	0	0	0	0	0	0	0	2	0	3	0	0	0
OTU699	0	0	0	0	0	0	0	0	0	0	0	29	2	0	0
OTU2455	0	3	0	0	0	0	2	0	0	0	0	0	0	0	0
OTU818	4	0	0	1	12	1	4	3	2	0	0	0	0	1	0
OTU1258	1	0	0	0	1	0	0	0	0	2	0	2	0	0	13
OTU694	0	3	0	0	0	1	0	1	0	1	0	18	4	7	5
OTU1819	2	0	1	3	9	0	0	0	0	0	0	0	0	0	0
OTU1254	1	1	0	0	0	2	4	1	1	0	0	0	0	2	0
OTU1393	0	0	0	1	6	0	1	1	0	3	0	0	0	0	0
OTU2142	0	0	0	3	3	1	0	2	0	0	0	0	0	0	0
OTU1613	0	2	0	0	1	0	1	1	5	0	0	0	0	0	0
OTU1005	2	0	1	0	15	0	0	3	6	0	0	0	0	0	0
OTU851	3	3	1	0	6	3	3	0	1	6	0	0	0	4	0
OTU828	3	0	0	0	9	0	3	3	10	0	0	0	0	0	0
OTU235	0	6	18	7	3	8	6	7	8	41	28	15	46	11	34
OTU493	11	5	4	6	20	1	5	8	13	0	1	2	5	4	0
OTU648	3	9	1	7	18	1	6	4	1	3	2	3	7	4	0
OTU1498	0	0	0	0	0	0	0	0	0	0	4	0	0	7	0
OTU2329	0	3	0	0	0	0	0	0	0	0	0	0	0	0	0
OTU558	5	9	4	0	9	2	8	7	23	0	1	0	1	0	0
OTU1371	0	0	0	1	5	1	0	2	0	0	0	0	0	0	0
OTU343	8	14	1	11	22	7	6	24	26	7	10	2	13	4	0
OTU2626	0	0	0	3	0	0	1	0	0	0	0	0	0	0	0
OTU617	2	5	7	4	18	0	2	2	13	0	1	0	1	1	0
OTU2375	0	0	0	0	5	0	0	0	0	0	0	0	0	0	0
OTU783	0	14	2	2	1	1	5	6	2	0	0	2	1	2	0
OTU1471	0	5	0	0	4	0	0	0	2	0	0	0	0	5	0
OTU2011	0	0	0	0	0	0	0	1	2	0	0	0	0	0	0
OTU2221	0	0	3	0	4	0	0	0	0	0	0	0	0	0	0
OTU1019	0	5	3	0	0	2	7	0	0	6	3	1	2	0	0
OTU1926	0	0	1	0	2	1	0	3	0	0	0	0	0	0	0
OTU2923	3	0	0	0	0	0	1	0	0	0	0	0	0	0	0
OTU2010	0	0	2	0	0	0	0	2	3	2	0	0	0	0	0
OTU2695	0	0	0	0	0	0	0	0	1	0	0	0	0	0	0
OTU1698	2	0	0	0	6	0	0	0	0	0	0	0	0	0	0
OTU66	33	140	72	48	36	174	120	44	13	109	74	49	134	58	46
OTU1683	0	0	0	0	3	0	0	0	4	0	0	2	0	6	0
OTU2857	0	0	0	0	0	0	0	0	3	0	0	0	0	0	0
OTU937	1	0	1	1	10	0	0	9	3	0	1	0	0	0	0
OTU1188	9	0	1	0	1	0	1	0	7	0	0	0	0	0	0
OTU1163	0	3	5	0	6	0	8	0	1	3	0	0	0	0	0
OTU1590	0	0	0	0	0	0	0	6	6	0	0	0	0	0	0
OTU1302	0	0	0	0	2	0	3	0	0	6	2	0	3	0	0
OTU88	7	6	1	1	2	113	1	0	7	0	0	157	255	107	101
OTU1400	4	0	1	2	1	1	3	3	1	0	0	0	0	0	0
OTU577	0	0	0	22	0	0	4	0	0	0	0	0	0	0	39
OTU123	14	33	19	41	15	25	32	22	5	58	87	16	60	43	48
OTU2303	0	0	1	0	0	0	0	0	0	0	2	0	0	0	0
OTU15	1447	140	58	912	185	336	298	978	553	416	153	1139	83	387	433
OTU574	3	3	30	10	2	4	5	1	5	6	1	3	14	0	0
OTU1708	0	0	0	0	3	0	1	0	0	0	0	0	0	1	2
OTU181	81	0	3	7	1	22	35	91	26	5	8	38	8	7	1
OTU216	0	6	12	8	128	17	24	13	45	4	4	0	2	1	0
OTU1309	1	3	0	0	0	1	5	3	1	0	0	0	0	1	0
OTU1060	0	0	0	10	0	1	0	5	12	0	0	0	0	0	0
OTU1758	0	0	0	0	1	3	0	0	3	2	0	0	1	0	0
OTU1782	0	0	0	0	0	0	6	2	5	0	0	0	0	0	0
OTU1252	0	0	0	0	3	2	0	0	1	1	0	3	2	4	0
OTU1127	0	4	1	1	9	0	3	2	0	0	0	0	0	0	0
OTU1205	1	7	0	0	0	0	6	0	2	0	0	0	0	0	0
OTU1035	2	2	2	2	6	0	0	6	4	0	0	6	0	0	0
OTU2780	0	0	0	0	0	0	0	4	0	0	0	0	0	0	0
OTU2436	0	0	0	0	0	1	0	0	0	0	0	0	0	0	0
OTU2410	0	0	0	0	0	0	0	0	0	3	0	0	0	0	0
OTU2458	1	0	0	0	3	0	0	0	0	0	0	0	0	0	0
OTU389	4	0	98	2	0	3	1	2	0	1	0	0	1	0	0
OTU1080	1	2	0	1	7	3	3	0	0	0	0	0	0	2	0
OTU1576	0	0	0	0	0	0	3	7	1	0	0	0	0	0	0
OTU743	0	5	0	12	3	7	4	2	1	0	0	0	3	0	0
OTU1383	0	0	0	2	3	0	0	0	0	0	0	0	0	0	4
OTU1165	2	2	14	0	0	0	0	4	0	0	0	0	0	0	1
OTU2139	0	0	0	2	0	0	0	0	0	0	0	0	0	1	0
OTU2439	0	0	0	3	0	0	0	0	0	0	0	0	1	0	0
OTU139	124	11	4	48	35	34	47	9	23	2	8	16	4	9	28
OTU364	5	11	7	10	30	8	18	9	24	3	0	0	0	4	0
OTU1140	0	0	0	0	2	0	4	0	0	0	3	3	2	3	0
OTU1463	1	3	0	1	0	4	2	3	0	2	0	2	2	0	0
OTU1859	0	0	3	0	0	0	0	0	0	1	0	0	1	0	0
OTU2802	0	0	0	0	4	0	0	0	3	0	0	0	0	0	0
OTU910	4	5	0	1	1	2	5	0	1	0	0	3	2	0	1
OTU121	14	27	127	34	10	35	30	13	4	22	51	21	35	27	30
OTU164	2	8	28	19	8	5	6	2	7	72	62	35	90	24	13
OTU1115	1	0	0	0	3	7	0	7	7	0	0	0	0	0	0
OTU662	1	3	2	0	13	5	4	3	4	2	0	1	4	10	0
OTU2600	0	0	0	3	0	0	0	2	0	0	0	0	0	0	0
OTU124	47	103	23	20	15	51	79	35	4	18	10	13	34	21	23
[truncated: 660 more rows]

## Sheet: Phylum
Phylum	S1	S3	S5	S9	S10	S11	S12	S13	S18	S16	S21	S16_1	S16_2	S21_1	S21_2
Firmicutes	0.333658	0.369327	0.337654	0.459117	0.575967	0.374298	0.367021	0.58568	0.477991	0.536432	0.699802	0.316636	0.588474	0.573238	0.481629
Proteobacteria	0.166456	0.380015	0.336095	0.199851	0.129844	0.266023	0.204691	0.111912	0.118637	0.175681	0.145113	0.214891	0.246142	0.191469	0.284183
Actinobacteriota	0.409902	0.0709158	0.0713706	0.218465	0.092746	0.12325	0.127051	0.134587	0.156482	0.192574	0.0972615	0.416009	0.0775103	0.169737	0.162135
Bacteroidota	0.0608453	0.135562	0.213754	0.0807913	0.158302	0.178475	0.224734	0.11214	0.184875	0.0608778	0.0407043	0.0312185	0.0656531	0.0434006	0.0275477
Deinococcota	0.0122795	0.0207907	0.00701686	0.00396323	0.00500276	0.0282299	0.0214079	0.0257285	0.0209206	0.0058149	0.00318358	0.00730923	0.00639964	0.00549004	0.00445051
Patescibacteria	0.00461294	0.00945327	0.0182568	0.0231946	0.00899847	0.0115973	0.00935581	0.00250138	0.00341097	0.0107852	0.00279375	0.00399571	0.00607478	0.00406068	0.00613975
Chloroflexota	0.00136439	0.00487282	0.00461294	0.00331352	0.00464542	0.00409317	0.00373583	0.00198161	0.00529513	0.00493779	0.00623721	0.00289121	0.00406068	0.00250138	0.00981061
Spirochaetota	0.00360589	0.00162427	0.00120196	0.00211156	0.00428808	0.00276126	0.0143261	0.00574993	0.00730923	0.000259884	6.49709e-05	0.00035734	0.00035734	0.000942078	0.000324855
Fibrobacterota	0.000909593	0.000389826	0.000909593	0.00110451	0.00162427	0.00250138	0.0172498	0.00727674	0.00659455	0.000389826	0	0.000324855	3.24855e-05	0.00146185	0
Planctomycetota	0.000454796	0.000162427	0.000487282	0.00350843	0.00321606	0.00123445	0.000909593	0.00142936	0.00350843	0.00539259	0.000617224	0.00116948	0.000227398	0.00172173	0.00542507
Verrucomicrobiota	0.00136439	0.000682195	0.00123445	0.00120196	0.00292369	0.00103953	0.00266381	0.00344346	0.00454796	0.000584738	9.74564e-05	0.000519767	0.000649709	3.24855e-05	0.00701686
Acidobacteriota	0.000584738	0.000227398	0.000389826	0.000389826	0.00276126	0.000584738	0.00103953	0.00103953	0.00139687	0.000162427	3.24855e-05	3.24855e-05	0	0.000129942	0.000129942
Gemmatimonadota	0.000422311	0.000682195	0.00113699	0	0.00110451	0.000942078	0.000812137	0.000519767	0.000422311	0.000162427	0.000162427	9.74564e-05	9.74564e-05	0.000292369	3.24855e-05
Cyanobacteria	6.49709e-05	0	0.000422311	0.000422311	0.000324855	0.000422311	0.000812137	0.000617224	0.00185167	0.000194913	6.49709e-05	0.000487282	0.000292369	0.000324855	0.000422311
Campylobacterota	0	0.000259884	0.000292369	3.24855e-05	0	9.74564e-05	3.24855e-05	0	0	0.00165676	0.000519767	0.00071468	0.00107202	0.000194913	0.000877107
Desulfobacterota	0.000162427	9.74564e-05	0.000422311	0	0.00136439	0.000617224	0.000292369	0.000324855	0.00113699	0.000194913	0	0.000292369	0.000259884	0.000194913	0
Myxococcota	0.000162427	0.000162427	0.00110451	0.00035734	0.000617224	0.000194913	0.00035734	3.24855e-05	0.000682195	0.000259884	0.000194913	3.24855e-05	0.000292369	9.74564e-05	0.000227398
Sumerlaeota	9.74564e-05	6.49709e-05	0.000162427	0.000194913	0.000389826	0.000454796	3.24855e-05	0.000552253	0.000617224	0.000454796	0	0.000227398	0	0	0
Bdellovibrionota	0	0	0.000617224	9.74564e-05	0	0	3.24855e-05	0	0.000129942	0.000162427	9.74564e-05	3.24855e-05	0.000129942	0	0.000162427
Elusimicrobiota	6.49709e-05	0	0	3.24855e-05	0.000519767	0.000129942	0	3.24855e-05	0.00035734	0	0	6.49709e-05	0	0	0
Fusobacteriota	0	0	0	0	9.74564e-05	0	0	3.24855e-05	0	0.000259884	3.24855e-05	0.000259884	0.000292369	0	6.49709e-05
Dependentiae	3.24855e-05	0.000454796	0	0	0	0	0	0	0	0	3.24855e-05	0.000194913	0	3.24855e-05	0
Nitrospirota	0	0	6.49709e-05	0	0.000162427	3.24855e-05	0	3.24855e-05	0	0	0	0	0	0	0
Eremiobacterota	0	0	0	0	9.74564e-05	0	3.24855e-05	0	0	0	0	0	0	3.24855e-05	6.49709e-05
Armatimonadota	0	0	0.000129942	0	0	0	0	0	0	0	0	0	0	0	0
Cloacimonadota	0	0	0	0	0	0	0	0	0	0	0	0	3.24855e-05	0	0
Unclassified	0.00295618	0.0042556	0.00266381	0.00185167	0.00500276	0.00302115	0.00341097	0.00438554	0.00383328	0.00276126	0.00298866	0.0022415	0.00194913	0.00464542	0.00935581

## Sheet: Family
Family	S1	S3	S5	S9	S10	S11	S12	S13	S18	S16	S21	S16_1	S16_2	S21_1	S21_2
Staphylococcaceae	0.00298866	0.00834876	0.00360589	0.00233895	0.00207907	0.0113699	0.00617224	0.000682195	0.000747166	0.165643	0.387064	0.0835526	0.174252	0.287919	0.250171
Carnobacteriaceae	0.0687068	0.0897573	0.106845	0.14534	0.116136	0.10678	0.101582	0.259494	0.0827405	0.0258259	0.0228373	0.0175097	0.0270604	0.0235195	0.014521
Peptostreptococcaceae_256921	0.0697788	0.0747166	0.0459344	0.0844297	0.0261508	0.0342722	0.0516519	0.0689666	0.0701036	0.141474	0.108729	0.0791346	0.169542	0.0970666	0.0803365
Mycobacteriaceae	0.183315	0.0129617	0.00763408	0.0932658	0.0324855	0.0365137	0.0421012	0.0536335	0.0541533	0.0809213	0.0294318	0.216711	0.0191989	0.0777702	0.0788097
Rhodobacteraceae	0.0476237	0.116915	0.0427509	0.0474613	0.0237469	0.0729299	0.0884904	0.0406393	0.0312185	0.0344021	0.0250788	0.0237469	0.0425884	0.0295943	0.019069
Burkholderiaceae_A_580492	0.0203034	0.139655	0.00175421	0.0545756	0.00302115	0.0101679	0.0138063	0.00107202	0.00467791	0.0102654	0.0425235	0.0341422	0.0663028	0.0822532	0.19618
Salinicoccaceae	0.0160478	0.0191339	0.0369035	0.0387876	0.0242342	0.0254361	0.0217653	0.0485008	0.0379105	0.0447325	0.0446675	0.0239743	0.0427509	0.0360589	0.0350193
Xanthomonadaceae_616009	0.0202384	0.0502225	0.119189	0.0348569	0.0131566	0.0416464	0.0396323	0.0171848	0.0218627	0.0239418	0.0213105	0.0164701	0.0337524	0.0203359	0.0137414
Moraxellaceae	0.0561349	0.0153007	0.0130592	0.0231946	0.0321606	0.0950525	0.0231946	0.0139687	0.0108826	0.0343696	0.00698437	0.0982036	0.011175	0.0142936	0.0158529
Planococcaceae	0.0183218	0.0432382	0.0344021	0.0281974	0.0326479	0.0651334	0.0305038	0.0218627	0.0322256	0.0276776	0.0289121	0.0175421	0.0322905	0.0259559	0.0192314
Weeksellaceae	0.019004	0.063769	0.0542182	0.019069	0.0224475	0.0906669	0.0498327	0.0193938	0.0178345	0.0191339	0.0165351	0.0104928	0.0250788	0.0138063	0.00789397
Dermatophilaceae_390796	0.0543157	0.0248839	0.0333951	0.030244	0.01686	0.0270604	0.0266381	0.0173797	0.0352467	0.0311211	0.0297567	0.0340773	0.0237469	0.0226099	0.0208232
Micrococcaceae	0.0837475	0.00669201	0.00331352	0.0407043	0.015658	0.0224799	0.0208882	0.0415814	0.03359	0.0253711	0.00964818	0.0644836	0.00471039	0.0249488	0.0232921
Clostridiaceae_222000	0.0161128	0.0204983	0.0109151	0.022285	0.00607478	0.00877107	0.0129617	0.0181919	0.0219602	0.0374557	0.0312185	0.0194913	0.0433356	0.0247539	0.0233246
Oscillospiraceae_88309	0.0113049	0.0132541	0.0165026	0.0137414	0.134425	0.0194263	0.0218952	0.0188416	0.0507098	0.00471039	0.00149433	0.00198161	0.00360589	0.00233895	0.000454796
Turicibacteraceae	0.0137738	0.0165026	0.0127018	0.020011	0.00909593	0.010038	0.0118247	0.0192314	0.0184193	0.0366761	0.0281324	0.0182568	0.0389501	0.0266056	0.0169574
Sphingobacteriaceae	0.00821882	0.0251437	0.0668551	0.0184193	0.0105903	0.0217328	0.0187766	0.00591235	0.00669201	0.0117273	0.0091609	0.00623721	0.0157879	0.00763408	0.00665952
Bacteroidaceae	0.00776403	0.00321606	0.00451548	0.00795894	0.020076	0.0147159	0.0619498	0.0393074	0.0626645	0.00149433	0.000454796	0.0013319	0.00103953	0.00373583	0.00120196
Aerococcaceae	0.0467466	0.00974564	0.00347594	0.022285	0.00708183	0.0125719	0.0128318	0.0293019	0.00945327	0.00844622	0.00500276	0.0180619	0.00474288	0.00821882	0.00724426
Lachnospiraceae	0.012247	0.01673	0.0129292	0.0127018	0.0512621	0.0163727	0.020076	0.0159179	0.0310886	0.00298866	0.00165676	0.0020141	0.00337849	0.00292369	0.00188416
Actinomycetaceae	0.0330052	0.00305363	0.00214404	0.0214729	0.0038008	0.00480785	0.00711432	0.00428808	0.00454796	0.0151382	0.00422311	0.0349868	0.00370334	0.01124	0.0127343
Deinococcaceae	0.0115648	0.0203359	0.00480785	0.00243641	0.0040282	0.0250788	0.020206	0.0247864	0.0193289	0.00435305	0.0017867	0.00454796	0.00337849	0.00360589	0.00253387
UBA932	0.00458045	0.00393074	0.00662703	0.00519767	0.0458695	0.00743917	0.0122145	0.0118897	0.0312185	0.00272878	0.000877107	0.000779651	0.00129942	0.000942078	0
Sphingomonadaceae	0.00471039	0.01686	0.0223175	0.00555501	0.0134815	0.00831628	0.0126044	0.0113374	0.0115323	0.0069194	0.00464542	0.00419062	0.00727674	0.00347594	0.00172173
Propionibacteriaceae	0.00467791	0.0128318	0.0126693	0.00675698	0.00344346	0.0113699	0.0107852	0.00315109	0.00422311	0.0117597	0.01124	0.00529513	0.0151057	0.00883605	0.00701686
CAG-74	0.00890102	0.00717929	0.00756911	0.00854368	0.0296592	0.0106552	0.0120196	0.012377	0.0215379	0.00175421	0.000584738	0.000909593	0.00230647	0.00113699	0.00071468
Pseudomonadaceae	0.00292369	0.00613975	0.0442452	0.0120196	0.0104278	0.00594484	0.00529513	0.00458045	0.00584738	0.00610727	0.00328103	0.00318358	0.00802391	0.00305363	0.00324855
Flavobacteriaceae	0.00194913	0.00682195	0.0304064	0.00730923	0.00812137	0.00838125	0.00659455	0.00331352	0.00555501	0.0106877	0.00597733	0.00526264	0.00906344	0.00487282	0.00393074
Microbacteriaceae	0.0184193	0.00181919	0.00253387	0.00851119	0.00523016	0.00717929	0.0055875	0.00497028	0.0087061	0.00639964	0.00298866	0.0127668	0.00337849	0.00769905	0.00526264
Hymenobacteraceae	0.00393074	0.0163402	0.0198486	0.00578241	0.00688692	0.0128642	0.0100705	0.00688692	0.00594484	0.00233895	0.0017867	0.00100705	0.00350843	0.00165676	0.00139687
Acutalibacteraceae	0.0100055	0.00422311	0.00305363	0.00600981	0.0160803	0.00633467	0.00831628	0.00779651	0.0142286	0.00116948	0.000974564	0.00198161	0.00279375	0.00159179	0.00100705
Ruminococcaceae	0.00630218	0.00477536	0.00266381	0.00367086	0.0325829	0.00555501	0.00763408	0.00587987	0.0100055	0.00175421	0.000877107	0.000682195	0.000909593	0.00126693	0.000909593
Amphibacillaceae	0.00383328	0.00399571	0.00630218	0.0132541	0.010038	0.0035734	0.0042556	0.01111	0.00815385	0.00279375	0.00237144	0.00159179	0.00354092	0.00198161	0.00139687
Cellvibrionaceae	0.000519767	0.00139687	0.0403469	0.00266381	0.00432057	0.0022415	0.00110451	0.00142936	0.00194913	0.00477536	0.00328103	0.00233895	0.00448299	0.00331352	0.00175421
Cyclobacteriaceae_902095	0.00217653	0.00159179	0.0102004	0.00412565	0.00243641	0.00454796	0.0348569	0.00324855	0.0024689	0.00172173	0.000974564	0.000974564	0.000552253	0.00464542	0.000552253
UBA1547	0.00217653	0.00415814	0.00977812	0.0112725	0.00347594	0.00510022	0.00458045	0.00107202	0.00136439	0.00646461	0.00159179	0.00142936	0.00272878	0.00233895	0.00331352
Dermabacteraceae	0.00896599	0.000682195	0.000292369	0.00266381	0.00276126	0.00435305	0.0024689	0.00139687	0.00162427	0.00610727	0.00230647	0.0157879	0.000909593	0.00487282	0.00467791
Paludibacteraceae	0.00354092	0.00308612	0.00412565	0.00191664	0.00792645	0.00406068	0.00428808	0.00480785	0.0142611	0.00149433	0.000389826	0.000487282	0.00149433	0.00103953	0.000649709
CAG-272	0.00272878	0.00308612	0.00266381	0.00285872	0.0111425	0.0042556	0.00649709	0.00432057	0.00955073	0.00120196	0.000292369	0.000389826	0.000617224	0.000454796	0.000292369
Anaerovoracaceae	0.0024689	0.00370334	0.00419062	0.00445051	0.0102004	0.00383328	0.00510022	0.00626969	0.00623721	0.000519767	0.000324855	0.000844622	0.000779651	0.000617224	0.000389826
Burkholderiaceae_A_574758	0.00214404	0.00555501	0.0035734	0.000324855	0.00386577	0.00574993	0.00185167	0.00285872	0.00428808	0.00292369	0.00256635	0.00172173	0.00389826	0.00298866	0.00191664
Cellulomonadaceae	0.00844622	0.00100705	0.00142936	0.00386577	0.0013319	0.00331352	0.00243641	0.00139687	0.00217653	0.00367086	0.000844622	0.00909593	0.0013319	0.00259884	0.00185167
Muribaculaceae	0.00149433	0.00172173	0.0020141	0.00266381	0.00578241	0.00253387	0.00922587	0.00529513	0.0110775	0.000422311	0.000259884	0.000194913	0.000682195	0.000617224	0.000129942
Burkholderiaceae_A_592522	0.00123445	0.00386577	0.00321606	0.000844622	0.00188416	0.00331352	0.00321606	0.00142936	0.00214404	0.00484033	0.00373583	0.00269629	0.00597733	0.00341097	0.00204658
Treponemataceae	0.00341097	0.00162427	0.00120196	0.00207907	0.00428808	0.00269629	0.0138063	0.00561999	0.00649709	0.000227398	6.49709e-05	0.00035734	0.000324855	0.000877107	0.000324855
Caulobacteraceae	0.00071468	0.0022415	0.00474288	0.00191664	0.00285872	0.00253387	0.00272878	0.00220901	0.00266381	0.00266381	0.00315109	0.00165676	0.00510022	0.00282624	0.00318358
Burkholderiaceae_A_595422	0.00107202	0.00149433	0.00997304	0.0024689	0.00149433	0.00165676	0.00123445	0.00146185	0.00107202	0.00597733	0.00191664	0.00194913	0.0049053	0.00220901	0.00214404
Fibrobacteraceae	0.000909593	0.000389826	0.000909593	0.00110451	0.00162427	0.00250138	0.0172498	0.00727674	0.00659455	0.000389826	0	0.000324855	3.24855e-05	0.00146185	0
Devosiaceae	0.000909593	0.00285872	0.00669201	0.00172173	0.00259884	0.00269629	0.00181919	0.00129942	0.00354092	0.00344346	0.00266381	0.0020141	0.00376831	0.00146185	0.00162427
Brevibacillaceae	0.000129942	0.00240392	0.000259884	0.000292369	6.49709e-05	0.000454796	0.000584738	0.000682195	0.00152682	0.00396323	0.00821882	0.0024689	0.0055875	0.00561999	0.00659455
Fastidiosipilaceae	0.00071468	0.00116948	0.00175421	0.00207907	0.000682195	0.000584738	0.00103953	0.000227398	0.000454796	0.00532762	0.00461294	0.0024689	0.00724426	0.00376831	0.00243641
Halomonadaceae_641030	0.000292369	0.000649709	0.000747166	0.00188416	0.00139687	0.000682195	9.74564e-05	0.000487282	0.00071468	0.00623721	0.00393074	0.00285872	0.00724426	0.00308612	0.00207907
Tissierellaceae	0.0013319	9.74564e-05	0.0013319	0.00120196	0.00107202	0.000617224	0.00035734	0.00181919	0.000617224	0.00386577	0.00191664	0.0104278	0.0017867	0.00237144	0.00259884
Enterococcaceae	0.00139687	0.0024689	0.000422311	0.00149433	0.00383328	0.00422311	0.00175421	0.00181919	0.00214404	0.00136439	0.00315109	0.000747166	0.00207907	0.00272878	0.0013319
CAG-508	0.0024689	0.00103953	0.00120196	0.000552253	0.00500276	0.00389826	0.00360589	0.00318358	0.00497028	0.000194913	0.00035734	0.000324855	0.000227398	0.000682195	0
Nocardioidaceae	0.00269629	0.00126693	0.00204658	0.0015593	0.00139687	0.0020141	0.00263132	0.00185167	0.00269629	0.00227398	0.00136439	0.00175421	0.00107202	0.0015593	0.000747166
Aeromonadaceae	0.000227398	0.000324855	3.24855e-05	0.000162427	0.000519767	0.00367086	3.24855e-05	0	0.000324855	0.000324855	9.74564e-05	0.0053601	0.00841373	0.00350843	0.00344346
Rhizobiaceae_A_499470	0.000389826	0.00110451	0.00851119	0.00175421	0.00113699	0.00110451	0.00071468	0.000519767	0.000519767	0.00233895	0.00243641	0.00100705	0.0017867	0.00172173	0.00071468
Trueperaceae	0.00071468	0.000454796	0.00220901	0.00152682	0.000974564	0.00315109	0.00120196	0.000942078	0.00159179	0.00146185	0.00139687	0.00276126	0.00302115	0.00188416	0.00191664
Cellulosilyticaceae	0.00116948	0.00152682	0.00107202	0.00194913	0.000422311	0.00100705	0.00120196	0.00165676	0.00139687	0.00233895	0.00227398	0.00168924	0.00279375	0.0017867	0.00110451
Rikenellaceae	0.00123445	0.00136439	0.00123445	0.00142936	0.00386577	0.00136439	0.00149433	0.00129942	0.00649709	0.000519767	0.000454796	0.000259884	0.000324855	0.000162427	0
Chitinophagaceae_966727	0.000227398	0.00354092	0.00230647	0.000422311	0.00237144	0.00315109	0.000942078	0.00165676	0.00188416	0.00116948	0.000454796	0.000487282	0.00071468	0.000974564	0.000617224
DSM-1321_301386	0.000227398	0.000617224	0.000227398	3.24855e-05	0.000552253	0.00035734	0.000422311	0.000584738	0.000909593	0.0020141	0.00354092	0.00185167	0.00415814	0.00318358	0.00172173
CAG-138	0.00159179	0.000844622	0.000747166	0.00100705	0.00253387	0.0020141	0.00207907	0.00165676	0.00643212	0.00035734	6.49709e-05	0.000454796	0.000129942	0.000227398	0.000259884
Pirellulaceae	9.74564e-05	0.000162427	0.000487282	0.00217653	0.00227398	0.000909593	0.000454796	0.000519767	0.00152682	0.00503525	0.000552253	0.00103953	0.000227398	0.0013319	0.00227398
Alteromonadaceae_665222	0	0.000227398	0.00279375	0.00243641	0.000162427	0.000162427	0.000162427	0.000227398	9.74564e-05	0.00292369	0.00217653	0.000487282	0.00217653	0.0024689	0.0017867
Acetobacteraceae	0.00172173	0.00204658	0.000812137	0.00107202	0.00243641	0.000454796	0.00113699	0.00308612	0.00315109	0.000194913	0.00035734	0.000909593	0.000454796	0.000292369	0.000129942
Dysgonomonadaceae	0.000487282	0.000617224	0.00269629	0.00126693	0.000584738	0.000877107	0.000584738	0.000682195	0.000162427	0.00259884	0.00103953	0.000909593	0.00191664	0.00139687	0.00139687
Burkholderiaceae_A_574934	0.000162427	0.00204658	0.00230647	0.000454796	0.00120196	0.000779651	0.00165676	0.000812137	0.00103953	0.00188416	0.00035734	0.000779651	0.0017867	0.000389826	0.000747166
Brevibacteriaceae	0.000974564	6.49709e-05	6.49709e-05	0.00035734	0.000682195	0.000259884	0.000324855	0.000194913	0.000747166	0.00181919	0.000909593	0.00610727	0.000259884	0.00188416	0.0013319
Burkholderiaceae_A_595425	0.000779651	0.00191664	0.00107202	0.000324855	0.000552253	0.0017867	0.00266381	0.000942078	0.000974564	0.000389826	0.000552253	9.74564e-05	0.0013319	0.000324855	0.000617224
UBA660	0.000324855	0.00159179	0.00103953	0.000422311	0.00350843	0.00136439	0.000682195	0.00100705	0.00214404	0.000454796	0.00035734	0.000292369	0.000227398	0.000129942	0.000487282
Acidaminococcaceae	0.000584738	3.24855e-05	0.000194913	0.000649709	0.0035734	0.00146185	0.00230647	0.00113699	0.00321606	3.24855e-05	3.24855e-05	0.000129942	6.49709e-05	0.000162427	0.000129942
Rhodocyclaceae	6.49709e-05	0.00159179	0.00035734	0.00035734	3.24855e-05	0	6.49709e-05	0	0.000617224	0.00142936	0.00243641	0.000292369	0.00162427	0.00175421	0.00139687
Beijerinckiaceae	0.000227398	0.000649709	0.000422311	0.000129942	0.00071468	0.000422311	0.000129942	0.00146185	0.00191664	0.000194913	0.000194913	0.00126693	0.000844622	0.000649709	0.000259884
Lactobacillaceae	0.000454796	3.24855e-05	0.000324855	0.00120196	0.000844622	0.00035734	0.000389826	0.00035734	0.000227398	0.000454796	0.000682195	0.00035734	0.000292369	0.00110451	0.00204658
Borkfalkiaceae	0.000324855	0.000617224	0.000617224	0.000779651	0.0013319	0.000877107	0.0013319	0.000747166	0.00136439	0.000129942	9.74564e-05	9.74564e-05	0.000194913	0	0
Enterobacteriaceae_A	0.000909593	0.00185167	0.000259884	0.000324855	0.000292369	3.24855e-05	0.000129942	0	0.00035734	0.000519767	0.000682195	0.00071468	0.000682195	0.000389826	0.000974564
Marinilabiliaceae	0.000292369	0.000194913	0.000649709	0.000454796	0.00126693	0.000194913	0.000974564	0.000454796	0.000259884	0.00100705	0.00035734	0	0.000324855	0.000324855	0.00116948
Beutenbergiaceae	0.000389826	0	0	0.000292369	0.000194913	9.74564e-05	0.000292369	9.74564e-05	0.000129942	0.000974564	0.000552253	0.00298866	0.000162427	0.000682195	0.000844622
UBA1381	0.000844622	0.000747166	0.000324855	0.000422311	0.000617224	0.000227398	0.000942078	0.000649709	0.00172173	6.49709e-05	6.49709e-05	0	0.000194913	9.74564e-05	0.00071468
Peptoniphilaceae	0.000162427	0.000227398	0.000162427	0.000194913	0.000389826	3.24855e-05	0.000227398	0.000259884	9.74564e-05	0.000942078	0.00185167	0.000422311	0.00146185	0.000747166	0.000259884
YIM-B00363	6.49709e-05	0.000162427	0.000162427	0	0	3.24855e-05	3.24855e-05	3.24855e-05	0.000324855	0.000942078	0.00123445	0.00035734	0.000942078	0.00120196	0.00191664
Halomonadaceae_641031	0	3.24855e-05	0.000324855	0.00103953	0	0	9.74564e-05	3.24855e-05	0	0.00162427	0.000909593	0.000779651	0.0015593	0.000487282	0.000129942
NBRC-103111	3.24855e-05	0.000487282	0	0	0	0.000162427	6.49709e-05	0.000162427	9.74564e-05	0.00113699	0.00116948	0.000422311	0.00107202	0.000974564	0.00116948
Bifidobacteriaceae	0	0	0.00181919	0.000162427	0.000812137	0.000292369	0.000389826	0.000292369	0.00250138	3.24855e-05	0.000454796	0	6.49709e-05	3.24855e-05	6.49709e-05
CAG-382	0.000617224	0.000682195	0.000552253	0.000649709	0.000584738	0.000259884	0.000552253	0.000454796	0.00204658	0	3.24855e-05	3.24855e-05	0.000162427	6.49709e-05	0
Nanosyncoccaceae	0.000292369	0.000292369	0.000454796	0.000519767	0.00269629	0.000259884	0.000162427	0.000617224	0.00100705	0	0	0	0	0	0.00035734
Oleiphilaceae_637066	0	0	0	0.000259884	0.00071468	0	0	6.49709e-05	0	0.00233895	0.000129942	0.00035734	0.00116948	0.000812137	0.000649709
Geodermatophilaceae	9.74564e-05	0.000779651	0.000454796	0.000974564	0.000942078	0.000292369	0.000844622	0.000389826	0.000487282	0.000129942	0.000324855	9.74564e-05	0.00035734	0.000129942	0
Rubricoccaceae	0.000227398	0.000162427	0.000292369	3.24855e-05	0.000454796	0.000162427	0.0022415	0.00136439	0.000812137	6.49709e-05	0	0	0	0.000194913	0
Anaerotignaceae	0.000259884	0.000194913	0.000324855	0.000454796	0.00162427	0.000292369	0.00071468	0.000487282	0.00123445	3.24855e-05	6.49709e-05	6.49709e-05	9.74564e-05	6.49709e-05	0
Arcobacteraceae	0	0.000259884	0.000292369	3.24855e-05	0	9.74564e-05	3.24855e-05	0	0	0.00165676	0.000519767	0.00071468	0.00107202	0.000194913	0.000877107
Anoxybacillaceae	0.000292369	0.00253387	3.24855e-05	0.000877107	0	0	6.49709e-05	9.74564e-05	9.74564e-05	0.000422311	0.000389826	3.24855e-05	0.000422311	0.000292369	9.74564e-05
Xanthobacteraceae_503485	0.000129942	0.00152682	0	0.000129942	0.000227398	0.000162427	0.00035734	0.00035734	0.000422311	0.000129942	0	0.000129942	0.000422311	0.000389826	0.00107202
UBA1067	3.24855e-05	0	0.000259884	0.000162427	0.00035734	0.000194913	0.000682195	0.00175421	0.00188416	0	0	6.49709e-05	0	0	3.24855e-05
Gemmatimonadaceae	0.000259884	0.000487282	0.000844622	0	0.000942078	0.00071468	0.000487282	0.000487282	0.000422311	9.74564e-05	0.000162427	9.74564e-05	9.74564e-05	0.000259884	3.24855e-05
Crocinitomicaceae	0	0.000129942	0.0015593	0.000227398	0.000259884	0	0.000324855	0.000162427	0	0.000974564	0.000162427	0.000227398	0.000227398	9.74564e-05	0.000584738
CAG-239	0.00116948	3.24855e-05	0	3.24855e-05	0.00198161	0.000389826	9.74564e-05	0.000194913	0.000389826	0.000227398	0	0.000129942	9.74564e-05	0.000194913	0
Erysipelotrichaceae	0	0.000162427	0.00159179	9.74564e-05	0.000584738	0.000324855	3.24855e-05	6.49709e-05	0.000487282	0.000259884	0.000389826	0.000162427	9.74564e-05	3.24855e-05	0.000617224
Rhizobiaceae_A_500279	0	3.24855e-05	0.000617224	0.000227398	0.000292369	0.000389826	0.000162427	0.000162427	0.000324855	0.000454796	0.00035734	0.000194913	0.00035734	0.000324855	0.000974564
P3	0.000324855	6.49709e-05	0.000487282	0.000649709	0.00139687	0.000292369	9.74564e-05	0.000227398	0.000617224	3.24855e-05	0.000129942	0	0.000292369	6.49709e-05	0
Spirosomaceae	0.000292369	0.000162427	3.24855e-05	3.24855e-05	0.000942078	0.000324855	0.000227398	0.000617224	0.000519767	0.000422311	0.000129942	0.000649709	0	6.49709e-05	0.000194913
UBA1020	0.000129942	9.74564e-05	0.00103953	0.000584738	0.000292369	0.000389826	0.000519767	0.000129942	0.000162427	0.000552253	0	9.74564e-05	0.00035734	0.000227398	0
Desulfovibrionaceae	0.000162427	9.74564e-05	0.000324855	0	0.00103953	0.000617224	0.000292369	0.000227398	0.000909593	9.74564e-05	0	0.000227398	0.000227398	0.000194913	0
JAAYBP01	0.000129942	0.000292369	0.000584738	0.000162427	0.000324855	0.000129942	0.000422311	0.000162427	0.000422311	0.000227398	9.74564e-05	0.000129942	0.000584738	0.000227398	0.000129942
Antricoccaceae	9.74564e-05	0.00071468	0.000129942	9.74564e-05	0.000422311	0.000194913	0.000552253	0.000129942	0.000324855	0.000194913	0.000162427	0.000162427	0.000194913	0.000552253	3.24855e-05
Saccharofermentanaceae	3.24855e-05	0.000389826	0.00035734	0.00035734	0.00071468	0.000162427	0.000324855	0.000292369	0.000162427	6.49709e-05	3.24855e-05	0	0.000454796	0	0.000422311
Azospirillaceae_507917	6.49709e-05	0	9.74564e-05	0.000259884	0.000747166	3.24855e-05	6.49709e-05	0.000974564	0.000747166	0.000259884	0	0.00035734	9.74564e-05	0	0
Victivallaceae	0.000292369	0.000389826	0.000454796	0.000454796	0.000487282	9.74564e-05	0.000682195	0.00035734	0.000292369	0.000129942	3.24855e-05	0	0	0	0
Acholeplasmataceae	0	0.000162427	6.49709e-05	6.49709e-05	0	0	0	0.000129942	3.24855e-05	0.000682195	6.49709e-05	0.000682195	0.00107202	0.00035734	0.000292369
Steroidobacteraceae	0	0.000259884	0.000487282	9.74564e-05	0.000617224	0.000194913	0.000324855	0.000389826	0.000974564	9.74564e-05	0	0	3.24855e-05	0	0
Eggerthellaceae	6.49709e-05	0.000194913	9.74564e-05	0.000389826	0.00129942	0.000129942	0.00035734	0.000389826	0.000454796	0	0	0	0	0	0
Sumerlaeaceae	9.74564e-05	6.49709e-05	0.000162427	0.000194913	0.000389826	0.000454796	3.24855e-05	0.000552253	0.000617224	0.000454796	0	0.000227398	0	0	0
QAKW01	6.49709e-05	0.000162427	0.000292369	0.000324855	0.00126693	6.49709e-05	0.000227398	6.49709e-05	0.000552253	0	3.24855e-05	0	6.49709e-05	3.24855e-05	0
Pseudohongiellaceae	0.000194913	9.74564e-05	0.00110451	0.000454796	0.000194913	0.000324855	6.49709e-05	0	9.74564e-05	9.74564e-05	6.49709e-05	3.24855e-05	0.000324855	3.24855e-05	0
WCHB1-69	6.49709e-05	0.00035734	0.000129942	3.24855e-05	0.000552253	0.000194913	0.000389826	0.00035734	0.000324855	0.000292369	6.49709e-05	0	0.000194913	0	6.49709e-05
Gastranaerophilaceae	3.24855e-05	0	0	0	0.000194913	0.000194913	0.000584738	0.000422311	0.00136439	0	0	0	0	0	0
Streptococcaceae	3.24855e-05	0	3.24855e-05	6.49709e-05	0.000194913	0.000162427	3.24855e-05	0.000129942	6.49709e-05	0.000194913	9.74564e-05	0.000519767	0.00116948	0	0
Porticoccaceae	0	3.24855e-05	0.000422311	0	3.24855e-05	3.24855e-05	0	0	0	0.000259884	0.000422311	0.000292369	0.000617224	0.000227398	0.000324855
Akkermansiaceae	6.49709e-05	0	0	0.000259884	0.000552253	0.000162427	0.000422311	0.000292369	0.000649709	0	0	0.000162427	0	0	0
CAG-313	0.000162427	0.000129942	0.000129942	0	0.000779651	9.74564e-05	6.49709e-05	0.000389826	0.000454796	6.49709e-05	9.74564e-05	6.49709e-05	3.24855e-05	9.74564e-05	0
172606-1	0.000162427	0.000162427	0.000162427	0	0.000682195	0.000162427	0.00035734	0.00035734	0.000227398	0	6.49709e-05	0	0.000194913	0	0
Saprospiraceae	0	0	0.000519767	0.000227398	0.000292369	0.000162427	3.24855e-05	9.74564e-05	0.000129942	0.000227398	0	3.24855e-05	0.000422311	0	0.000389826
Exiguobacteraceae	0.00035734	0.000617224	0.000129942	0	9.74564e-05	0.000162427	3.24855e-05	0	6.49709e-05	3.24855e-05	0.000324855	0.000227398	0.000194913	0.000162427	6.49709e-05
Geminicoccaceae	0.000129942	0.00071468	9.74564e-05	0	6.49709e-05	9.74564e-05	0	9.74564e-05	0.000552253	3.24855e-05	0	0.000227398	0.000292369	0.000162427	0
Anaeroplasmataceae	3.24855e-05	0.000389826	9.74564e-05	0.000259884	0.000162427	0	0.000422311	0.000292369	0.000259884	0	6.49709e-05	0	9.74564e-05	0.000324855	3.24855e-05
Cytophagaceae	9.74564e-05	0.000259884	3.24855e-05	0	0.000162427	0.00035734	0.00035734	6.49709e-05	0.000422311	0.000162427	0.000194913	0	3.24855e-05	0.000227398	0
Isosphaeraceae	3.24855e-05	0	0	0	3.24855e-05	0.000129942	0.000194913	0.000487282	0.000519767	0.000129942	6.49709e-05	3.24855e-05	0	3.24855e-05	0.00071468
UBA3636	9.74564e-05	0.000129942	0.000259884	0.000227398	0.000617224	0.000227398	0.000129942	0.000292369	0.000194913	0	0	3.24855e-05	0.000129942	0	0
UBA5946	0.000129942	0.00035734	0.000194913	0	0.000194913	0.000584738	0.000194913	6.49709e-05	0.000129942	0.000227398	6.49709e-05	0	3.24855e-05	9.74564e-05	3.24855e-05
DSM-8532	9.74564e-05	0.000227398	0.000162427	9.74564e-05	0.000422311	0	6.49709e-05	6.49709e-05	0.000682195	0	0.000129942	0	0.000227398	3.24855e-05	0
Balneolaceae	0	6.49709e-05	3.24855e-05	0.000162427	0.000487282	3.24855e-05	0	0	0.000584738	0.000227398	3.24855e-05	0	0.000162427	0	0.000422311
Bradymonadaceae	6.49709e-05	3.24855e-05	0.000747166	0.000292369	0.000129942	9.74564e-05	0	3.24855e-05	0.000162427	9.74564e-05	0.000129942	0	0.000227398	0	0.000162427
Succinivibrionaceae	0	0.000227398	3.24855e-05	3.24855e-05	0.000129942	0.000487282	9.74564e-05	0.000422311	0.000584738	3.24855e-05	3.24855e-05	0	3.24855e-05	6.49709e-05	0
Chthoniobacteraceae	0	0	0	0	0.000227398	6.49709e-05	0.000324855	0.000487282	0.000812137	3.24855e-05	0	0	0	0	0
UBA1829	0.000682195	3.24855e-05	0.000129942	9.74564e-05	0.000422311	3.24855e-05	0	0.000129942	0.000324855	6.49709e-05	0	3.24855e-05	0	0	0
Burkholderiaceae_A_595427	9.74564e-05	0	0.000389826	0	0.000324855	6.49709e-05	0.000259884	0.000194913	0.000454796	6.49709e-05	0	0	6.49709e-05	0	0
Blastocatellaceae_430966	0.000194913	3.24855e-05	9.74564e-05	0	0.000649709	9.74564e-05	0.000227398	0.000227398	0.000292369	0	0	0	0	0	0
Streptosporangiaceae	0	3.24855e-05	0	0	0.000227398	3.24855e-05	6.49709e-05	0.000194913	6.49709e-05	3.24855e-05	3.24855e-05	6.49709e-05	0	0.000162427	0.000909593
Blastocatellaceae_426820	0.000162427	0.000129942	6.49709e-05	0.000129942	0.000194913	0.000292369	0.000194913	0.000194913	0.000227398	0	0	3.24855e-05	0	9.74564e-05	0
Demequinaceae	3.24855e-05	9.74564e-05	0	9.74564e-05	3.24855e-05	3.24855e-05	0.000129942	0	0	0	9.74564e-05	0.000617224	3.24855e-05	0.000129942	0.000389826
Vicinamibacteraceae	0.000162427	3.24855e-05	9.74564e-05	0	0.000649709	0.000129942	3.24855e-05	0.000162427	0.000389826	3.24855e-05	0	0	0	0	0
Cyclobacteriaceae_900466	0.000129942	3.24855e-05	6.49709e-05	0	0.000324855	6.49709e-05	0.000162427	3.24855e-05	0.00035734	3.24855e-05	6.49709e-05	0.000259884	0.000129942	0	0
UBA1268	0	0	0	0	0	0	0	0	0	0	0	0	0	3.24855e-05	0.0015593
Tannerellaceae	0.000162427	0.000162427	6.49709e-05	0.000194913	0.000227398	9.74564e-05	6.49709e-05	0.000129942	0.000422311	0	0	0	0	0	0
Atopobiaceae	3.24855e-05	0	0	3.24855e-05	0.000162427	3.24855e-05	0.000129942	0.00035734	0.000747166	0	0	0	0	0	0
Ilumatobacteraceae	0.000129942	0.000129942	3.24855e-05	9.74564e-05	6.49709e-05	9.74564e-05	0.000227398	6.49709e-05	9.74564e-05	0	6.49709e-05	0	0.000129942	0	0.000324855
Kordiimonadaceae_482971	0	0	0	0	0	0.00116948	0	0	0	0	0	0.000129942	0	0.000129942	3.24855e-05
Oscillospiraceae_45227	3.24855e-05	0.000194913	0	9.74564e-05	0.00035734	0.000194913	0.000162427	9.74564e-05	0.000259884	0	0	0	0	0	3.24855e-05
Filifactoraceae_235894	0	0	0	0	3.24855e-05	0	0	0	0	0.000747166	0.000227398	0	0.000194913	0.000129942	9.74564e-05
UBA2999	6.49709e-05	0	6.49709e-05	6.49709e-05	0.000584738	6.49709e-05	0.000227398	0.000227398	0.000129942	0	0	0	0	0	0
Anaerofustaceae	6.49709e-05	0.000162427	0.000162427	0	0.000552253	9.74564e-05	0.000227398	3.24855e-05	0	3.24855e-05	0	0	0	9.74564e-05	0
Aggregatilineaceae	3.24855e-05	0.000454796	0	0	0.000584738	9.74564e-05	0	0	0.000259884	0	0	0	0	0	0
Dermatophilaceae_383813	6.49709e-05	3.24855e-05	0	0	0.000422311	0.000194913	0	0.000389826	0.000324855	0	0	0	0	0	0
Pseudonocardiaceae	0.000129942	3.24855e-05	9.74564e-05	0	0.000194913	3.24855e-05	0	0.000129942	0.000194913	0	6.49709e-05	9.74564e-05	0.000389826	0	0
Paenibacillaceae_367444	3.24855e-05	0	6.49709e-05	0.000227398	6.49709e-05	6.49709e-05	0	0	9.74564e-05	0.000227398	6.49709e-05	0	0.000129942	0.00035734	3.24855e-05
Opitutaceae	0	9.74564e-05	9.74564e-05	0	6.49709e-05	0	3.24855e-05	0	0.000194913	0.000292369	6.49709e-05	0.000227398	0.000194913	0	6.49709e-05
UBA1242	0.000259884	6.49709e-05	0	3.24855e-05	0.000292369	9.74564e-05	0	6.49709e-05	0.000194913	3.24855e-05	0	0	0.000194913	3.24855e-05	0
Quadrisphaeraceae	0.00107202	3.24855e-05	0	0	0	0	0	0	0	0	0	0.000162427	0	0	0
Methylophagaceae	0	0	0.000422311	0.000292369	0	6.49709e-05	0	0	0	3.24855e-05	3.24855e-05	3.24855e-05	0.000227398	3.24855e-05	0.000129942
Peredibacteraceae	0	0	0.000617224	0	0	0	0	0	6.49709e-05	0.000162427	9.74564e-05	3.24855e-05	0.000129942	0	0.000162427
UBA10450	0	0	0	0	0	0	0	0	3.24855e-05	0	0	0	0	0	0.00120196
Micromonosporaceae	6.49709e-05	0	0.000129942	0	0.000487282	0	0	3.24855e-05	0.000389826	0	3.24855e-05	0	9.74564e-05	0	0
Elusimicrobiaceae	6.49709e-05	0	0	3.24855e-05	0.000519767	0.000129942	0	3.24855e-05	0.00035734	0	0	6.49709e-05	0	0	0
Chromobacteriaceae	6.49709e-05	0.000194913	0	0	0	0.000259884	0	0	0	0	0	0.000129942	0.000227398	0.000162427	0.000129942
Rhizobiaceae_A_501059	3.24855e-05	0	0.000162427	3.24855e-05	0	3.24855e-05	0.000259884	6.49709e-05	0.000227398	9.74564e-05	3.24855e-05	6.49709e-05	0.000162427	0	0
UBA7694	0	0	0.000422311	3.24855e-05	9.74564e-05	3.24855e-05	0.000227398	0.000129942	3.24855e-05	0	6.49709e-05	3.24855e-05	9.74564e-05	0	0
BICA1-8	3.24855e-05	0.000324855	3.24855e-05	0	0.000292369	6.49709e-05	0	6.49709e-05	0.000324855	0	0	0	0	0	0
Microcoleaceae	0	0	0	0	0	0.000194913	0	0	0	0	0	0.000292369	0.000194913	9.74564e-05	0.00035734
Gaiellaceae	0	0.000162427	0	0.000129942	0.00035734	0	9.74564e-05	9.74564e-05	0.000129942	0	0	0	0	0.000162427	0
Rhodanobacteraceae_613067	3.24855e-05	3.24855e-05	0	6.49709e-05	0.000129942	0	0.000162427	6.49709e-05	0.000389826	6.49709e-05	6.49709e-05	3.24855e-05	3.24855e-05	6.49709e-05	0
CAG-552	0	0	0.000259884	0.000129942	6.49709e-05	6.49709e-05	0.000129942	3.24855e-05	0.000324855	0	0	6.49709e-05	0	0	0
CAG-698	6.49709e-05	3.24855e-05	6.49709e-05	9.74564e-05	0.000422311	0	6.49709e-05	6.49709e-05	3.24855e-05	0.000129942	0	0	9.74564e-05	0	0
Verrucomicrobiaceae	0	3.24855e-05	0	0	9.74564e-05	9.74564e-05	6.49709e-05	3.24855e-05	0.000162427	6.49709e-05	0	0	3.24855e-05	0	0.000454796
GWE2-31-10	0.000162427	0	0	3.24855e-05	0	3.24855e-05	0.000162427	3.24855e-05	0.000552253	0	0	0	0	0	0
Chitinophagaceae_929731	0	0	0.000194913	0	3.24855e-05	9.74564e-05	9.74564e-05	0.000129942	0.000389826	0	0	0	3.24855e-05	0	0
A4b	6.49709e-05	6.49709e-05	0	6.49709e-05	0	6.49709e-05	0.000422311	3.24855e-05	0	6.49709e-05	0	0	0	6.49709e-05	9.74564e-05
Solirubrobacteraceae_405341	0	0	0.000194913	0	0.000259884	3.24855e-05	0.000129942	0.000129942	0.000129942	3.24855e-05	0	0	0	0	0
Desulfonisporaceae	3.24855e-05	0	0	0	0	0	0	0	6.49709e-05	0	0	3.24855e-05	0.000129942	0	0.000649709
Chroococcidiopsidaceae_29158	0	0	0	0.000389826	3.24855e-05	0	0	0	0.000259884	0.000162427	0	3.24855e-05	0	0	0
Gemmataceae	0	0	0	0	6.49709e-05	0	0	0	6.49709e-05	3.24855e-05	0	0	0	0.000194913	0.000519767
DSM-18226_301387	0	0	3.24855e-05	0	0.000129942	0	3.24855e-05	0	3.24855e-05	9.74564e-05	0.000129942	0.000162427	0.000194913	0	0
Sphaerochaetaceae	3.24855e-05	0	0	0	0	3.24855e-05	0.000292369	9.74564e-05	0.000259884	0	0	0	3.24855e-05	6.49709e-05	0
1970-09-01	0	9.74564e-05	0	0	3.24855e-05	9.74564e-05	0	0	0.000227398	0.000129942	0	9.74564e-05	0.000129942	0	0
Streptomycetaceae_400641	0	0.000389826	3.24855e-05	0	3.24855e-05	0	3.24855e-05	0	6.49709e-05	0	9.74564e-05	3.24855e-05	3.24855e-05	6.49709e-05	3.24855e-05
Dehalobacteriaceae	0	3.24855e-05	6.49709e-05	0.000129942	0.000194913	6.49709e-05	9.74564e-05	6.49709e-05	0.000129942	0	0	0	0	0	0
Bacillaceae_H_294103	6.49709e-05	0.000227398	0	6.49709e-05	0	0	0	0	9.74564e-05	3.24855e-05	6.49709e-05	0	6.49709e-05	0.000162427	0
UBA929	3.24855e-05	0	0	0	0	3.24855e-05	0.000259884	0.000129942	0.000227398	0	0	3.24855e-05	0	3.24855e-05	0
Fusobacteriaceae_993521	0	0	0	0	6.49709e-05	0	0	0	0	9.74564e-05	3.24855e-05	0.000259884	0.000292369	0	0
Fictibacillaceae	3.24855e-05	0.000292369	9.74564e-05	0	0	0	0	0	9.74564e-05	3.24855e-05	6.49709e-05	0	9.74564e-05	0	3.24855e-05
Rhizobiaceae_A_501550	0	9.74564e-05	0	0	0	0	9.74564e-05	0.000487282	6.49709e-05	0	0	0	0	0	0
MedAcidi-G1	0	9.74564e-05	6.49709e-05	0	9.74564e-05	0	0	0	0	0	0.000194913	0.000194913	6.49709e-05	0	0
UBA644	0.000129942	0	0	0	3.24855e-05	3.24855e-05	3.24855e-05	9.74564e-05	0.000389826	0	0	0	0	0	0
Polyangiaceae	0	0	6.49709e-05	6.49709e-05	9.74564e-05	0	0	0	0.000389826	3.24855e-05	0	0	0	3.24855e-05	3.24855e-05
Pasteurellaceae	0	0	0	0	3.24855e-05	0	0	0	6.49709e-05	0.000162427	3.24855e-05	0.000129942	0.000259884	0	0
Nitrosomonadaceae	0	3.24855e-05	9.74564e-05	0	3.24855e-05	3.24855e-05	0	0	6.49709e-05	0	0.000162427	0	0.000129942	3.24855e-05	6.49709e-05
UBA4665	0	0.000422311	6.49709e-05	0	0.000162427	0	0	0	0	0	0	0	0	0	0
Peptococcaceae_369362	0.000292369	0	3.24855e-05	0	3.24855e-05	0	3.24855e-05	0	0.000227398	0	0	0	0	0	0
UBA4823	0	0	0	0	0.000259884	3.24855e-05	3.24855e-05	3.24855e-05	0.000259884	0	0	0	0	0	0
Myxococcaceae	0	9.74564e-05	6.49709e-05	0	3.24855e-05	6.49709e-05	0.000162427	0	3.24855e-05	6.49709e-05	3.24855e-05	0	6.49709e-05	0	0
Neisseriaceae_563222	3.24855e-05	0	3.24855e-05	0	0.000129942	0	0	0.000194913	0	3.24855e-05	9.74564e-05	0	0	6.49709e-05	0
Casimicrobiaceae	0	9.74564e-05	9.74564e-05	0	0.000129942	0	0	9.74564e-05	0.000162427	0	0	0	0	0	0
Iamiaceae	0.000162427	0	0	6.49709e-05	3.24855e-05	0.000129942	0	6.49709e-05	0	9.74564e-05	3.24855e-05	0	0	0	0
Rs-D84	0.000227398	3.24855e-05	3.24855e-05	0	0.000162427	0	0	0	0	6.49709e-05	0	0	3.24855e-05	0	0
CAG-314	0	9.74564e-05	0	0	0.000259884	9.74564e-05	0	6.49709e-05	0	0	0	0	3.24855e-05	0	0
UBA1402	0	0	0	0	6.49709e-05	6.49709e-05	6.49709e-05	0.000129942	0.000194913	0	0	0	0	0	0
Longimicrobiaceae	6.49709e-05	9.74564e-05	9.74564e-05	0	9.74564e-05	6.49709e-05	9.74564e-05	0	0	0	0	0	0	0	0
Caldilineaceae	0	9.74564e-05	0	0	0.000227398	3.24855e-05	3.24855e-05	9.74564e-05	0	0	0	0	0	0	0
CAG-312	0	0	3.24855e-05	0	3.24855e-05	0	0.000324855	6.49709e-05	0	0	0	0	0	0	0
Rhodanobacteraceae_612302	0	0.000227398	0	0	0.000129942	0	0	0	6.49709e-05	0	0	0	0	0	3.24855e-05
Planctomycetaceae	0	0	0	0.000227398	0	0	0	0	6.49709e-05	3.24855e-05	0	9.74564e-05	0	0	0
SZUA-35	0	0	9.74564e-05	0	6.49709e-05	0	0	0	0.000129942	3.24855e-05	9.74564e-05	0	0	0	0
Rickettsiaceae	0	0	6.49709e-05	0	0	0	0	0	0	0	0.000129942	0	0.000194913	0	0
UBA5704	0	0	0	0	0.000324855	0	0	0	6.49709e-05	0	0	0	0	0	0
Microtrichaceae	3.24855e-05	3.24855e-05	0	0	0	6.49709e-05	0.000129942	3.24855e-05	3.24855e-05	0	0	0	0	6.49709e-05	0
Natronincolaceae	0	0	6.49709e-05	0	0	0	0	0	0	9.74564e-05	0	0.000227398	0	0	0
SKKL01	0	9.74564e-05	6.49709e-05	0	0.000129942	0	0	0	0	3.24855e-05	0	0	6.49709e-05	0	0
HTCC2089_660954	0	0	0	0	0.000227398	9.74564e-05	0	3.24855e-05	0	0	0	0	0	0	0
Nannocystaceae	0	0	9.74564e-05	0	0.000227398	0	0	0	0	0	0	0	0	0	3.24855e-05
PWYM01	0	0	3.24855e-05	0	0	0	0	9.74564e-05	0.000227398	0	0	0	0	0	0
WYBJ01	0	0	0	0	9.74564e-05	0	0	0	0	0	0	0	0.000259884	0	0
Blastocatellaceae_427736	0	0	0	0	9.74564e-05	0	0.000194913	6.49709e-05	0	0	0	0	0	0	0
REDH01	0	3.24855e-05	0.000129942	0	0	0	6.49709e-05	0	0	6.49709e-05	3.24855e-05	3.24855e-05	0	0	0
Xanthomonadaceae_613074	0	0	0	0	0	0	0	0	0	6.49709e-05	0	0	6.49709e-05	0.000227398	0
Gottschalkiaceae	0	0.000194913	0	0	0	0	0.000129942	0	0	0	0	0	0	0	0
Jiangellaceae	0	0	0	0	0	6.49709e-05	0	0	0	0	0.000259884	0	0	0	0
Pyrinomonadaceae_426821	0	0	0	0.000129942	0	0	0	0	6.49709e-05	0	0	0	0	0	0.000129942
QHBO01	9.74564e-05	0	0	0	0.000129942	3.24855e-05	0	3.24855e-05	3.24855e-05	0	0	0	0	0	0
UBA9968	0	0	0	0	0.000227398	0	0	3.24855e-05	6.49709e-05	0	0	0	0	0	0
MARSEILLE-P3954	0	0	3.24855e-05	0	9.74564e-05	0	0	3.24855e-05	9.74564e-05	3.24855e-05	0	0	3.24855e-05	0	0
Nakamurellaceae	0	0	0	0	3.24855e-05	9.74564e-05	0	0	9.74564e-05	6.49709e-05	0	0	3.24855e-05	0	0
Tenuifilaceae	0	0	0	0	0	0	0	0	0	0.000162427	0	0	0.000129942	0	0
Coleofasciculaceae_23353	0	0	0	0	0	0	0	6.49709e-05	0.000194913	3.24855e-05	0	0	0	0	0
Christensenellaceae	0	0	0	3.24855e-05	0.000162427	3.24855e-05	0	6.49709e-05	0	0	0	0	0	0	0
Nitrospiraceae	0	0	6.49709e-05	0	0.000162427	3.24855e-05	0	3.24855e-05	0	0	0	0	0	0	0
Porphyromonadaceae	0	0	0	0	0	9.74564e-05	0	0	0	3.24855e-05	0	0	0.000162427	0	0
Marinifilaceae	0	0	0	0	6.49709e-05	0	0.000129942	0	9.74564e-05	0	0	0	0	0	0
Stellaceae_507253	0	6.49709e-05	9.74564e-05	0	3.24855e-05	0	3.24855e-05	0	0	6.49709e-05	0	0	0	0	0
DTU023	0	0	0	0	3.24855e-05	0	0	3.24855e-05	3.24855e-05	0.000129942	0	0	0	3.24855e-05	0
Eubacteriaceae_258449	0	0	0	0	3.24855e-05	0.000162427	0	0	3.24855e-05	3.24855e-05	0	0	0	0	0
CSP1-4	0	0	0	0	0.000194913	0	0	0	6.49709e-05	0	0	0	0	0	0
Selenomonadaceae_42771	0	0	0	0	0	6.49709e-05	0	0.000162427	3.24855e-05	0	0	0	0	0	0
Desulfobulbaceae	0	0	9.74564e-05	0	0	0	0	6.49709e-05	3.24855e-05	3.24855e-05	0	0	3.24855e-05	0	0
DSM-6294_637238	0	0	6.49709e-05	0	0	0	0	0	0	9.74564e-05	0	6.49709e-05	0	3.24855e-05	0
Lacipirellulaceae	0	0	0	0	3.24855e-05	0	0	0	0.000194913	0	0	0	0	0	0
Methylophilaceae	0	0	0	0	0	0	0.000227398	0	0	0	0	0	0	0	0
UBA953	0.000194913	0	0	0	0	3.24855e-05	0	0	0	0	0	0	0	0	0
Usitatibacteraceae	0	3.24855e-05	0	0	0.000194913	0	0	0	0	0	0	0	0	0	0
Nostocaceae_28012	3.24855e-05	0	0	0	0	0	0	0	0	0	0	3.24855e-05	0	0.000129942	3.24855e-05
GWC2-71-9	0	0	6.49709e-05	0	0	0	0.000162427	0	0	0	0	0	0	0	0
Microcystaceae_A_24112	0	0	0	0	0	0	0	0	0	0	0	9.74564e-05	0	9.74564e-05	3.24855e-05
Haliangiaceae_463188	0	0	0	0	0	0	9.74564e-05	0	6.49709e-05	0	0	0	0	6.49709e-05	0
Micavibrionaceae	0	9.74564e-05	6.49709e-05	0	0	0	0	0	0	0	0	0	6.49709e-05	0	0
Nitriliruptoraceae	0	0	0	0	9.74564e-05	6.49709e-05	0	0	0	0	0	0	6.49709e-05	0	0
Aeribacillaceae	0	0.000129942	0	0	0	0	0	0	3.24855e-05	0	0	0	0	0	3.24855e-05
OMJO01	0.000129942	0	0	0	0	0	0	0	3.24855e-05	0	0	3.24855e-05	0	0	0
Alkalibacteraceae	0	0	0	0	0	0	0	6.49709e-05	6.49709e-05	0	0	3.24855e-05	3.24855e-05	0	0
Sedimentibacteraceae	0	0	0	0	3.24855e-05	3.24855e-05	0	0	0	6.49709e-05	0	0	6.49709e-05	0	0
Bdellovibrionaceae	0	0	0	9.74564e-05	0	0	3.24855e-05	0	6.49709e-05	0	0	0	0	0	0
Rhodanobacteraceae_613062	3.24855e-05	0	0	0	9.74564e-05	0	0	0	6.49709e-05	0	0	0	0	0	0
Desulfomicrobiaceae	0	0	0	0	0	0	0	0	6.49709e-05	6.49709e-05	0	6.49709e-05	0	0	0
Tepidisphaeraceae	0	0	0	0	0	0	0	0	0	0	0	0	0	0	0.000162427
Berkiellaceae	3.24855e-05	0	3.24855e-05	0	0	0	0	0	0	0	0	0	9.74564e-05	0	0
Hyphomicrobiaceae	0	0	0	0	3.24855e-05	0	0	3.24855e-05	9.74564e-05	0	0	0	0	0	0
Prolixibacteraceae	0	3.24855e-05	3.24855e-05	0	0	0	0	0	0	0	9.74564e-05	0	0	0	0
RUG350	0	0	0	0	3.24855e-05	0	9.74564e-05	0	3.24855e-05	0	0	0	0	0	0
SbA1	0	0	3.24855e-05	0	0	0	0	0	0	9.74564e-05	3.24855e-05	0	0	0	0
CAG-826	0	0	0	0	6.49709e-05	0	0	0	6.49709e-05	3.24855e-05	0	0	0	0	0
CAG-917	0	0	0	0	6.49709e-05	0	0	9.74564e-05	0	0	0	0	0	0	0
HRBIN30	0	0	0	0	9.74564e-05	0	0	0	6.49709e-05	0	0	0	0	0	0
Legionellaceae_A	0	0	3.24855e-05	0	0	0	0	0	0	6.49709e-05	0	6.49709e-05	0	0	0
Shewanellaceae_666538	0	0	0	0	0	0	0	0	0	0	0	0	6.49709e-05	9.74564e-05	0
UBA2363	0	0	0	0	0	9.74564e-05	0	0	0	0	0	0	6.49709e-05	0	0
Vibrionaceae	0	0	0	0	0	0	0	0	0	9.74564e-05	6.49709e-05	0	0	0	0
Coprobacillaceae	0	0	0.000129942	0	0	0	0	0	0	0	0	0	0	0	0
Fimbriimonadaceae	0	0	0.000129942	0	0	0	0	0	0	0	0	0	0	0	0
Solirubrobacteraceae_405335	0	0	0	0	0.000129942	0	0	0	0	0	0	0	0	0	0
Butyricicoccaceae	0	0	0	0	6.49709e-05	3.24855e-05	0	3.24855e-05	0	0	0	0	0	0	0
Pyrinomonadaceae_431435	0	0	0	0	0	0	0	6.49709e-05	3.24855e-05	3.24855e-05	0	0	0	0	0
Hyphomonadaceae	0	0	0	0	0	9.74564e-05	0	0	0	3.24855e-05	0	0	0	0	0
MED-G16	0	0	0	0	3.24855e-05	0	0	0	0	0	0	0	9.74564e-05	0	0
OLB7	0	0	0	0	0	0	0	0	9.74564e-05	0	0	0	0	0	3.24855e-05
Rubrobacteraceae	0	0	0	0	9.74564e-05	0	0	0	3.24855e-05	0	0	0	0	0	0
RUG11792	0	0	0	0	0	0	0	0	0	9.74564e-05	0	0	3.24855e-05	0	0
Roseiflexaceae	0	0	0	0	6.49709e-05	0	6.49709e-05	0	0	0	0	0	0	0	0
Reyranellaceae	0	0	3.24855e-05	0	0	0	0	3.24855e-05	3.24855e-05	0	0	0	0	0	0
Anaeromyxobacteraceae	0	0	0	0	6.49709e-05	0	0	0	3.24855e-05	0	0	0	0	0	0
Ethanoligenenaceae	6.49709e-05	0	0	0	0	0	0	0	3.24855e-05	0	0	0	0	0	0
Kineococcaceae	6.49709e-05	0	0	0	0	3.24855e-05	0	0	0	0	0	0	0	0	0
QAMH01	0	0	0	0	0	6.49709e-05	0	3.24855e-05	0	0	0	0	0	0	0
Sandaracinaceae	0	0	0	0	6.49709e-05	3.24855e-05	0	0	0	0	0	0	0	0	0
Terrimicrobiaceae	0	0	0	0	6.49709e-05	0	0	3.24855e-05	0	0	0	0	0	0	0
Xanthomonadaceae_616012	0	0	0	0	0	0	0	0	0	0	0	3.24855e-05	6.49709e-05	0	0
Chloroflexaceae	0	0	0	0	3.24855e-05	0	0	0	3.24855e-05	0	0	0	0	0	0
DSM-26407	3.24855e-05	3.24855e-05	0	0	0	0	0	0	0	0	0	0	0	0	0
Ktedonobacteraceae	0	0	0	0	0	3.24855e-05	0	3.24855e-05	0	0	0	0	0	0	0
Leptotrichiaceae	0	0	0	0	3.24855e-05	0	0	3.24855e-05	0	0	0	0	0	0	0
Megasphaeraceae	0	0	0	0	0	0	0	3.24855e-05	3.24855e-05	0	0	0	0	0	0
Cloacimonadaceae	0	0	0	0	0	0	0	0	0	0	0	0	3.24855e-05	0	0
Halomonadaceae_639862	0	0	0	0	3.24855e-05	0	0	0	0	0	0	0	0	0	0
Miltoncostaeaceae	0	0	0	0	0	0	0	3.24855e-05	0	0	0	0	0	0	0
SG8-41	0	0	0	3.24855e-05	0	0	0	0	0	0	0	0	0	0	0
Tumebacillaceae	0	0	0	0	0	3.24855e-05	0	0	0	0	0	0	0	0	0
Unclassified	0.029042	0.0284573	0.0350843	0.0411266	0.0523016	0.0282948	0.0334925	0.0315109	0.0428808	0.0353767	0.0243966	0.0291719	0.0320307	0.0210831	0.0388201

## Sheet: Genus
Genus	S1	S3	S5	S9	S10	S11	S12	S13	S18	S16	S21	S16_1	S16_2	S21_1	S21_2
Staphylococcus	0.00295618	0.00821882	0.0035734	0.00230647	0.00207907	0.0113374	0.00600981	0.000617224	0.00071468	0.165578	0.386999	0.0835201	0.173667	0.287691	0.249846
Atopostipes	0.0648735	0.0882955	0.102589	0.134068	0.0870935	0.104668	0.0978787	0.252899	0.0793295	0.0225124	0.0204983	0.0156255	0.0241042	0.0218627	0.0131241
Corynebacterium	0.167333	0.0110775	0.00630218	0.0796868	0.0300491	0.0330377	0.0370334	0.05032	0.0478511	0.053601	0.0186142	0.148751	0.0117922	0.0501576	0.0526264
Burkholderia	0.0203034	0.139655	0.00175421	0.0545756	0.00302115	0.0101679	0.0138063	0.00107202	0.00467791	0.0102654	0.042491	0.0341422	0.0663028	0.0821232	0.19618
Paracoccus	0.0437579	0.108242	0.0351818	0.0432057	0.017932	0.0677322	0.0791996	0.0338499	0.0240717	0.031186	0.0225774	0.0216678	0.0394049	0.0266056	0.0170549
Luteimonas_C_615545	0.015723	0.0343046	0.083715	0.0215379	0.00727674	0.0319982	0.0283598	0.0116623	0.0114674	0.0153656	0.0157554	0.0103629	0.0214729	0.0145535	0.00935581
Romboutsia_B	0.0193613	0.0180619	0.0128967	0.0237144	0.00652958	0.00958321	0.0142611	0.0230322	0.0201735	0.0404769	0.0312185	0.0206283	0.0445376	0.0241692	0.0217653
Acinetobacter	0.0426859	0.00207907	0.00113699	0.0102654	0.0189065	0.0539259	0.0115323	0.00682195	0.00471039	0.0307637	0.00523016	0.0943053	0.00756911	0.0132866	0.0148783
Turicibacter	0.0137738	0.0165026	0.0127018	0.020011	0.00909593	0.010038	0.0118247	0.0192314	0.0184193	0.0366761	0.0281324	0.0182568	0.0389501	0.0266056	0.0169574
Clostridium_T	0.0148783	0.0183868	0.0096157	0.0209531	0.00539259	0.00818634	0.0115973	0.0173472	0.0208557	0.0349868	0.0288796	0.017932	0.041289	0.0220251	0.021148
Kaistella	0.0120521	0.0396323	0.0316733	0.00919339	0.0132216	0.0582789	0.0307312	0.0127993	0.0103629	0.0110451	0.0100705	0.00682195	0.0152357	0.00815385	0.00545756
Faecousia	0.00743917	0.0100055	0.0117597	0.00971315	0.0962869	0.0131241	0.0155281	0.0130267	0.0351493	0.00321606	0.000812137	0.00129942	0.00220901	0.00172173	0.000389826
Jeotgalicoccus_A_310962	0.00818634	0.0103629	0.0286197	0.0173797	0.0184517	0.0154306	0.0118897	0.0281324	0.0176071	0.0107852	0.0112725	0.00646461	0.0114024	0.0100055	0.0107527
Dietzia	0.015593	0.00123445	0.00120196	0.013449	0.00220901	0.00347594	0.00445051	0.00331352	0.00620472	0.0266056	0.00955073	0.0674398	0.00633467	0.0260858	0.0245265
Clostridioides_A	0.00994055	0.0117922	0.00568496	0.0114674	0.00396323	0.0060423	0.00659455	0.00906344	0.00795894	0.024624	0.0184193	0.0143586	0.031251	0.0169899	0.0158204
Albibacterium	0.0073742	0.0216678	0.0484358	0.0151382	0.00795894	0.0189065	0.01673	0.00445051	0.00445051	0.00389826	0.0031186	0.00256635	0.0060423	0.003346	0.00250138
Deinococcus_B	0.0115648	0.0203359	0.00480785	0.00243641	0.0040282	0.0250788	0.020206	0.0247864	0.0193289	0.00435305	0.0017867	0.00454796	0.00337849	0.00360589	0.00253387
Cryptobacteroides	0.00441802	0.00370334	0.00643212	0.00519767	0.0454796	0.00724426	0.0098431	0.0103629	0.0299841	0.00250138	0.000844622	0.00071468	0.00129942	0.000389826	0
Psychrobacter	0.00458045	0.0129292	0.0116623	0.012182	0.0127343	0.0386902	0.0102004	0.00623721	0.00561999	0.0022415	0.00162427	0.00211156	0.00308612	0.000909593	0.000909593
Salinicoccus	0.00328103	0.00318358	0.00370334	0.00510022	0.0040282	0.00652958	0.00467791	0.0128642	0.013514	0.0115648	0.0117597	0.00565247	0.00854368	0.0103953	0.00945327
Solibacillus	0.00211156	0.00799142	0.00396323	0.00639964	0.00880356	0.0103304	0.0051327	0.00734171	0.0071468	0.0106552	0.0102654	0.0058149	0.0127343	0.00847871	0.00630218
Arachnia	0.00250138	0.00786148	0.011175	0.00623721	0.00214404	0.00704935	0.00636715	0.00172173	0.00233895	0.00922587	0.00932333	0.003346	0.0108501	0.00587987	0.00516519
Flaviflexus	0.0114024	0.00129942	0.000779651	0.0116298	0.00107202	0.00259884	0.00276126	0.00285872	0.00159179	0.0102004	0.00263132	0.0230647	0.0024689	0.00802391	0.00734171
Ornithinimicrobium_390112	0.0126693	0.00519767	0.00393074	0.00432057	0.0031186	0.00695189	0.00639964	0.00396323	0.0119547	0.00256635	0.00354092	0.00259884	0.00227398	0.00282624	0.00191664
Alkalibacterium	0.00181919	0.00126693	0.00341097	0.010103	0.0273203	0.00168924	0.00285872	0.00607478	0.00295618	0.00315109	0.00233895	0.00116948	0.00282624	0.00146185	0.00139687
Flavobacterium	0.00126693	0.00574993	0.0151382	0.00467791	0.00282624	0.00730923	0.00545756	0.00230647	0.00285872	0.00561999	0.00305363	0.00276126	0.00435305	0.00315109	0.00285872
Oceanobacillus	0.003346	0.00354092	0.00523016	0.0113699	0.00841373	0.00305363	0.00331352	0.00903096	0.0069194	0.00240392	0.00175421	0.00136439	0.00240392	0.00172173	0.000844622
Brachybacterium	0.00896599	0.000682195	0.000292369	0.00266381	0.00276126	0.00435305	0.0024689	0.00139687	0.00162427	0.00610727	0.00230647	0.0157879	0.000909593	0.00487282	0.00467791
Prevotella	0.00136439	0.000129942	0.000584738	0.00146185	0.00344346	0.0022415	0.0193289	0.00844622	0.0140012	0.000129942	0	0.000454796	0.000227398	0.00103953	6.49709e-05
Pontibacter_909912	0.00211156	0.00977812	0.0096157	0.00211156	0.00259884	0.00808888	0.00519767	0.00263132	0.00328103	0.00126693	0.00071468	0.000487282	0.00142936	0.000747166	0.000909593
2011-GWC2-44-17	0.0017867	0.00328103	0.00886853	0.00935581	0.00305363	0.00376831	0.00367086	0.000974564	0.00129942	0.00471039	0.00136439	0.00100705	0.00214404	0.00123445	0.00217653
SFMI01	0.00471039	0.00269629	0.00185167	0.00250138	0.00646461	0.00529513	0.00549004	0.00568496	0.0105253	0.00035734	0.000162427	0.000454796	0.000942078	0.000584738	0.000552253
Massilia	0.00214404	0.00526264	0.00354092	0.000324855	0.00383328	0.00552253	0.00185167	0.00269629	0.00415814	0.00272878	0.00243641	0.00172173	0.00367086	0.00298866	0.00181919
Sphingobacterium	0.000259884	0.000649709	0.00574993	0.00198161	0.000649709	0.00071468	0.000519767	0.000129942	6.49709e-05	0.00630218	0.00519767	0.00289121	0.00834876	0.00328103	0.00393074
Fibrobacter	0.000909593	0.00035734	0.000747166	0.00110451	0.00162427	0.00227398	0.0172173	0.00724426	0.00646461	0.000162427	0	0.000129942	3.24855e-05	0.00113699	0
RF16	0.00220901	0.00250138	0.00253387	0.00149433	0.00600981	0.00279375	0.00318358	0.00389826	0.0106552	0.000779651	0.000227398	0.000389826	0.000747166	0.000909593	0.000649709
Brevibacillus_D	0.000129942	0.00240392	0.000259884	0.000292369	6.49709e-05	0.000454796	0.000584738	0.000682195	0.00152682	0.00396323	0.00821882	0.0024689	0.0055875	0.00561999	0.00659455
Brevundimonas	0.000682195	0.00194913	0.00458045	0.0015593	0.00259884	0.00240392	0.00256635	0.00194913	0.00256635	0.00253387	0.00305363	0.0015593	0.00487282	0.00276126	0.00285872
Paraprevotella	0.000519767	0.000292369	0.00035734	0.000422311	0.00237144	0.00113699	0.0127018	0.00678946	0.00987558	0.000194913	0	6.49709e-05	6.49709e-05	0.000487282	0.00071468
Devosia_A_502124	0.000909593	0.00253387	0.00630218	0.00159179	0.00211156	0.00250138	0.00152682	0.00120196	0.00285872	0.00308612	0.00240392	0.00172173	0.00318358	0.00129942	0.00110451
Fastidiosipila	0.00071468	0.00116948	0.00175421	0.00207907	0.000519767	0.000552253	0.00103953	0.000227398	0.000454796	0.00523016	0.00461294	0.0024689	0.00724426	0.00376831	0.00243641
Lysobacter_A_615995	0.000974564	0.00574993	0.00354092	0.000812137	0.00191664	0.00376831	0.00445051	0.00181919	0.00393074	0.0013319	0.000454796	0.000812137	0.00172173	0.000519767	9.74564e-05
Cellvibrio	0.000194913	0.000584738	0.0175097	0.00126693	0.00263132	0.00113699	0.000812137	0.00100705	0.00113699	0.000942078	0.000324855	0.000454796	0.000974564	0.00071468	0
Agrococcus	0.00890102	0.000292369	0.000259884	0.00126693	0.00152682	0.00315109	0.00188416	0.00217653	0.00302115	0.000454796	0.000129942	0.00344346	3.24855e-05	0.00120196	0.000747166
Yaniella	0.00363837	3.24855e-05	0.000227398	0.000747166	0.000942078	0.00100705	0.00136439	0.0035734	0.00181919	0.00263132	0.000974564	0.00555501	0.000617224	0.00253387	0.00188416
RUG13077	0.00194913	0.00175421	0.00123445	0.0013319	0.00555501	0.00198161	0.00422311	0.00230647	0.00500276	0.000454796	6.49709e-05	0.000259884	0.000292369	0.000162427	0.000129942
Jeotgalibaca	0.00191664	0.00568496	0.0017867	0.00191664	0.00315109	0.00292369	0.00347594	0.000454796	0.000552253	0.000909593	0.000324855	0.000454796	0.00107202	0.000974564	0.000227398
Aeromonas	0.000227398	0.000194913	3.24855e-05	3.24855e-05	6.49709e-05	0.00367086	3.24855e-05	0	0.000227398	0	0	0.00510022	0.00828379	0.00347594	0.00328103
Treponema_D	0.00165676	0.00120196	0.000519767	0.00103953	0.00188416	0.00181919	0.00857616	0.00324855	0.00321606	9.74564e-05	0	0.000227398	6.49709e-05	0.000454796	0.000324855
Halopseudomonas_641337	0.00035734	0.000227398	0.00708183	0.00282624	0.00211156	0.00107202	0.000877107	0.000649709	0.00139687	0.0017867	0.00126693	0.000747166	0.00188416	0.000877107	0.000259884
Sphingomonas_L_486704	0.00113699	0.0031186	0.00263132	0.00188416	0.00172173	0.00123445	0.00214404	0.00204658	0.0017867	0.00120196	0.000942078	0.000877107	0.0015593	0.000844622	0.000292369
Cellulosilyticum	0.00116948	0.00152682	0.00107202	0.00194913	0.000422311	0.00100705	0.00120196	0.00165676	0.00139687	0.00233895	0.00227398	0.00168924	0.00279375	0.0017867	0.00110451
Paenisporosarcina_303918	0.00120196	0.00103953	0.000487282	0.000779651	0.00107202	0.0035734	0.000974564	0.000844622	0.000649709	0.00113699	0.00253387	0.0013319	0.00198161	0.0022415	0.00159179
Mogibacterium	0.00123445	0.00159179	0.00168924	0.00250138	0.00529513	0.00172173	0.0020141	0.00230647	0.00162427	0.000292369	0.000129942	0.00035734	0.000129942	3.24855e-05	0.00035734
CAG-83	0.00136439	0.000519767	0.000974564	0.000454796	0.00890102	0.00152682	0.00107202	0.00165676	0.00354092	0.000324855	0.000259884	0.000227398	0.000194913	0.000194913	0
Pseudomonas_A	0.000909593	0.0015593	0.00873859	0.0022415	0.00100705	0.000942078	0.00162427	0.000519767	0.000682195	0.000617224	9.74564e-05	0.000389826	0.00110451	0.000292369	0.000194913
Bacillus_AD	0.000227398	0.000617224	0.000227398	3.24855e-05	0.000552253	0.00035734	0.000422311	0.000584738	0.000909593	0.0020141	0.00354092	0.00185167	0.00415814	0.00318358	0.00172173
Phocaeicola_A_858004	0.00103953	0.000552253	0.00035734	0.000974564	0.00305363	0.00295618	0.00214404	0.0031186	0.00510022	0.000454796	3.24855e-05	6.49709e-05	0.000129942	0.000129942	0.000194913
Onthenecus	0.00100705	0.000649709	0.000942078	0.00211156	0.00704935	0.000682195	0.00162427	0.00139687	0.00308612	0.000259884	9.74564e-05	9.74564e-05	0.00035734	0.000259884	6.49709e-05
Enteractinococcus	0.00409317	0.000129942	0.000389826	0.00428808	0.00142936	0.000487282	0.000909593	0.00149433	0.00269629	0.000259884	0.000129942	0.00168924	0.000324855	0.000942078	0.000389826
Facklamia_A_322655	0.000747166	0.00126693	0.000682195	0.00175421	0.000519767	0.000942078	0.00136439	0.000909593	0.000194913	0.00188416	0.00285872	0.000584738	0.0022415	0.00168924	0.0015593
Pontibacter_909846	0.000844622	0.00302115	0.00607478	0.00243641	0.000162427	0.000974564	0.000844622	0.000422311	9.74564e-05	0.000779651	0.000779651	0.000324855	0.00162427	0.000389826	0.000259884
Pseudoxanthomonas_A_615336	0.000259884	0.00126693	0.00662703	0.00142936	3.24855e-05	0.000259884	0.000292369	0.000259884	6.49709e-05	0.0013319	0.000974564	0.00103953	0.0022415	0.00103953	0.00191664
PeH17	0.00159179	0.000844622	0.000617224	0.000877107	0.00214404	0.00172173	0.00194913	0.00159179	0.00610727	0.00035734	6.49709e-05	0.000259884	0.000129942	0.000227398	0.000259884
Paramuribaculum	0.00103953	0.0015593	0.00107202	0.000844622	0.00308612	0.0015593	0.00198161	0.00227398	0.00396323	0.000292369	0.000194913	0.000129942	0.000617224	9.74564e-05	3.24855e-05
Brevilactibacter	0.000552253	0.00211156	0.00035734	0.000292369	0.000194913	0.00207907	0.00230647	0.000909593	0.000519767	0.00123445	0.00107202	0.00123445	0.00188416	0.00211156	0.00126693
UBA737	0.00295618	0.000552253	0.000552253	0.00120196	0.00191664	0.00185167	0.00142936	0.0015593	0.00373583	0.000194913	6.49709e-05	0.000812137	0.000389826	0.000227398	0.000519767
Alkanindiges	0.00857616	0.000227398	0.000194913	0.000747166	0.00035734	0.00230647	0.00146185	0.000649709	0.000292369	0.00071468	0	0.00162427	3.24855e-05	9.74564e-05	6.49709e-05
UBA4334	0.000617224	3.24855e-05	0.000747166	0.00110451	0.00204658	0.00035734	0.0042556	0.00272878	0.00422311	6.49709e-05	9.74564e-05	0	0	0.000649709	6.49709e-05
Clostridium_P	0.000844622	0.00152682	0.000682195	0.00126693	0.000292369	0.000454796	0.000974564	0.00071468	0.000877107	0.00152682	0.00194913	0.000779651	0.00107202	0.00168924	0.00172173
Hymenobacter_910554	0.000324855	0.00227398	0.00194913	0.00035734	0.0022415	0.00211156	0.00152682	0.00259884	0.0017867	9.74564e-05	0.000194913	9.74564e-05	0.00035734	3.24855e-05	0.000227398
Alistipes_A_871400	0.000877107	0.00116948	0.00113699	0.000617224	0.00250138	0.000942078	0.00103953	0.00113699	0.00529513	0.00035734	0.000422311	0.000227398	0.000259884	0.000162427	0
Aliidiomarina	0	0.000129942	0.00207907	0.00240392	0.000162427	9.74564e-05	9.74564e-05	0.000227398	9.74564e-05	0.00263132	0.00211156	0.000454796	0.00139687	0.0024689	0.00175421
Nocardioides_A_392796	0.000584738	0.000909593	0.00162427	0.000649709	0.000779651	0.0013319	0.00172173	0.00139687	0.00211156	0.00113699	0.000974564	0.000584738	0.000552253	0.00100705	0.000682195
Brevibacterium	0.000974564	6.49709e-05	6.49709e-05	0.00035734	0.000682195	0.000259884	0.000324855	0.000194913	0.000747166	0.00181919	0.000909593	0.00610727	0.000259884	0.00188416	0.0013319
UBA6163	3.24855e-05	0.000129942	0.00035734	0.00146185	0.00198161	0.000519767	0.000129942	0.000519767	0.00120196	0.0042556	0.000487282	0.000844622	0.000227398	0.00129942	0.00188416
Sphingomicrobium_483265	0.000259884	0.00181919	0.00253387	0.000519767	0.00233895	0.000227398	0.00204658	0.0020141	0.00185167	6.49709e-05	6.49709e-05	3.24855e-05	0.000389826	6.49709e-05	0.000194913
SCN-69-89	0.000779651	0.00191664	0.00107202	0.000324855	0.000552253	0.0017867	0.00266381	0.000942078	0.000974564	0.000389826	0.000552253	9.74564e-05	0.0013319	0.000324855	0.000617224
Croceibacterium_484881	0.000324855	0.00204658	0.00305363	0.000974564	0.000974564	0.00129942	0.00149433	0.000812137	0.000682195	0.000682195	0.000194913	6.49709e-05	0.00110451	0.000162427	0.000194913
Comamonas_F_589250	6.49709e-05	0.000389826	0.00126693	0.000389826	0.000162427	0.00035734	0.000259884	0.000227398	0.000389826	0.00237144	0.0013319	0.00136439	0.00285872	0.00116948	0.00126693
Ruminococcus_D	0.00103953	0.000487282	0.000519767	0.000487282	0.00549004	0.000877107	0.00149433	0.000682195	0.00116948	0.000519767	0.000194913	0.000259884	0.000227398	0.000129942	0
Phascolarctobacterium_A	0.000584738	3.24855e-05	0.000194913	0.000649709	0.0035734	0.00146185	0.00220901	0.00113699	0.00318358	3.24855e-05	3.24855e-05	0.000129942	6.49709e-05	0.000162427	0.000129942
CAG-632	0.000584738	0.00152682	0.000487282	0.000194913	0.00503525	0.000877107	0.00168924	0.000682195	0.00120196	0.000162427	9.74564e-05	0	3.24855e-05	0.000227398	0.000519767
Fundicoccus	0.0040282	0.00035734	0.000129942	0.0015593	0.00113699	0.00110451	0.00152682	0.000292369	0.000747166	6.49709e-05	0.000259884	0.000519767	0.000129942	0.000292369	0.000909593
Limivicinus	0.000519767	0.000194913	0.000844622	0.000649709	0.00451548	0.00103953	0.00123445	0.000974564	0.00217653	0.000129942	0.000162427	0.000129942	0.000324855	0	0
Leucobacter	0.00263132	0.000129942	3.24855e-05	0.00152682	0.000519767	0.000454796	9.74564e-05	0.000129942	0.000422311	0.00162427	0.000292369	0.00243641	0.000292369	0.000812137	0.00123445
Citricoccus_384863	0.00474288	0.000227398	6.49709e-05	0.000779651	0.00123445	0.000909593	0.000747166	0.000454796	0.000747166	0.00035734	6.49709e-05	0.00136439	3.24855e-05	0.000487282	0.000194913
Mucilaginibacter_A	0.000227398	0.000454796	0.00896599	0.000747166	0.000487282	0.000487282	3.24855e-05	9.74564e-05	0.000194913	9.74564e-05	0.000194913	6.49709e-05	0.000129942	0	0
Planococcus	0.000584738	0.00146185	0.000909593	0.00136439	0.00071468	0.0017867	0.000617224	0.000389826	0.000292369	0.000747166	0.000584738	0.000194913	0.00107202	0.000649709	0.000649709
Nesterenkonia	0.000812137	0	0	0	9.74564e-05	0.000129942	3.24855e-05	6.49709e-05	0.00035734	0.00272878	0.000454796	0.00363837	9.74564e-05	0.00175421	0.00165676
Terrisporobacter	0.000454796	0.000909593	0.000682195	0.000259884	0.000454796	0.000227398	0.000259884	0.00071468	0.000227398	0.0015593	0.00149433	0.000974564	0.00113699	0.00152682	0.000747166
Marinagarivorans	0	9.74564e-05	0.00763408	9.74564e-05	9.74564e-05	0.000162427	9.74564e-05	0.000292369	0.000194913	0.00071468	0.000487282	0.000259884	0.000487282	0.000389826	0.000227398
Fermentimonas_862735	0.000194913	0.000292369	0.00139687	0.000974564	0.000292369	0.000422311	0.000389826	0.000162427	3.24855e-05	0.00165676	0.000617224	0.000487282	0.00116948	0.000942078	0.00129942
Limiplasma	0.000649709	0.00162427	0.000519767	0.000422311	0.00126693	0.00110451	0.00136439	0.00136439	0.00149433	3.24855e-05	0	0.000194913	0	6.49709e-05	0
Azospira_A	6.49709e-05	0.00159179	0.000292369	0.000194913	0	0	0	0	0.000422311	0.00142936	0.00227398	0.000227398	0.00126693	0.00146185	0.000779651
Treponema_F	0.0013319	0.000259884	0.000617224	0.000974564	0.00159179	0.000617224	0.00100705	0.000812137	0.00142936	3.24855e-05	3.24855e-05	0.000129942	0.000162427	0.000194913	0
Aequorivita	0.000129942	0.000162427	0.0055875	0.000422311	0.000487282	0.00035734	0.000519767	9.74564e-05	0.000292369	0.000389826	0.000259884	3.24855e-05	0.00035734	3.24855e-05	0
UBA1258	0.000877107	0.000974564	0.000552253	0.000487282	0.00146185	0.000617224	0.000779651	0.000454796	0.00233895	9.74564e-05	9.74564e-05	3.24855e-05	0.000292369	3.24855e-05	3.24855e-05
Alloprevotella	0.000389826	0.000162427	0.000259884	0.000324855	0.000259884	0.00071468	0.00298866	0.00194913	0.00181919	0	9.74564e-05	0	0.000129942	0	0
Novosphingobium_485351	0.000162427	0.000942078	0.00116948	0.000194913	0.000682195	0.000454796	0.000682195	0.000454796	0.000259884	0.00100705	0.000779651	0.000454796	0.00120196	0.000324855	0.000292369
Faecalimonas	0.000487282	0.000584738	0.000422311	0.000194913	0.00207907	0.000649709	0.00126693	0.00113699	0.00168924	0.000129942	0	0.000259884	6.49709e-05	6.49709e-05	0
Rubellimicrobium	0.000292369	0.000877107	0.00110451	0	0.0013319	0.000259884	0.0013319	0.00194913	0.00149433	0.000227398	0	6.49709e-05	0	6.49709e-05	0
43-108	6.49709e-05	0	0.000129942	0.000942078	0.000844622	0.000259884	0.0015593	0.0017867	0.00298866	0	0	0	0	0.000292369	0
UBA1394	0.000129942	0.000552253	0.000227398	0.000682195	0.00396323	0.000487282	0.000487282	0.000487282	0.00103953	0.000194913	3.24855e-05	0	0.000129942	3.24855e-05	0.000194913
Kocuria	0.00376831	0	0	0.000259884	0.000454796	0.000682195	0.00136439	0.000227398	0.000487282	0	6.49709e-05	0.000519767	3.24855e-05	0.000584738	0
Eionea	0	0.000194913	0.000747166	0.000162427	0.000324855	0.000227398	9.74564e-05	0	0.000129942	0.00162427	0.000877107	0.00103953	0.00149433	0.00103953	0.000389826
QALR01	0.000259884	0.00071468	0.000227398	0.000454796	0.00175421	0.000942078	0.000487282	0.000649709	0.00175421	0.000584738	0.000129942	9.74564e-05	9.74564e-05	6.49709e-05	0
Noviherbaspirillum_A_568104	6.49709e-05	0.000584738	9.74564e-05	0	0.000682195	0.000162427	0.000422311	0.000454796	0.000292369	0.00188416	0.000324855	0.000747166	0.00152682	0.000389826	0.000487282
Ruminiclostridium_E	0.00035734	0.000519767	0.000227398	0.000747166	0.0017867	0.000649709	0.000909593	0.000974564	0.00152682	3.24855e-05	0.000194913	0	9.74564e-05	3.24855e-05	0
Granulicoccus	0.00103953	0.00113699	0.000617224	0.000129942	0.000454796	0.000942078	0.00100705	0.000162427	0.000812137	0.000324855	0.000194913	0.000389826	0.000552253	0.000259884	0
Ornithinicoccus_A_390119	0.00282624	0	0	0.000389826	0.000812137	0.000227398	0.000227398	0.000552253	0.00207907	0.000129942	3.24855e-05	0.000227398	0.000194913	0.000259884	0
RUG420	0.000389826	0.000487282	0.000194913	0.000519767	0.00107202	0.00035734	0.000227398	0.00120196	0.00120196	0.000292369	0.000389826	0.000129942	0.000877107	0.000389826	0.000129942
Stenotrophomonas_A_615274	0	0.000227398	0.000584738	0	3.24855e-05	6.49709e-05	0	0	6.49709e-05	0.00162427	0.000974564	0.00159179	0.00168924	0.000487282	0.000389826
CAG-41	0.000844622	0.000747166	0.000324855	0.000422311	0.000617224	0.000227398	0.000942078	0.000649709	0.00172173	6.49709e-05	6.49709e-05	0	0.000194913	9.74564e-05	0.00071468
Paenibacillus_AE	6.49709e-05	0.000162427	0.000162427	0	0	3.24855e-05	3.24855e-05	3.24855e-05	0.000324855	0.000942078	0.00123445	0.00035734	0.000942078	0.00120196	0.00191664
Mycetocola_A_382144	0.000324855	0.00035734	0.00071468	6.49709e-05	0.000389826	0.00071468	0.000812137	0.000747166	0.00185167	0.000129942	9.74564e-05	0.000194913	9.74564e-05	0.000844622	3.24855e-05
Avispirillum	0.000194913	3.24855e-05	0.000682195	0.000162427	0.00256635	0.00071468	0.00035734	0.000747166	0.0015593	6.49709e-05	0	3.24855e-05	3.24855e-05	0.000162427	6.49709e-05
Thermomonas_615664	0.000129942	0.00233895	0.000682195	6.49709e-05	0.000617224	0.000909593	0.000649709	0.000162427	0.0013319	0	0	0.000194913	6.49709e-05	0.000162427	3.24855e-05
Ruminococcus_E	0.000519767	0.000974564	0.000584738	0.000292369	0.00295618	0.00035734	9.74564e-05	0.00035734	0.000519767	9.74564e-05	3.24855e-05	0.000194913	6.49709e-05	0.000259884	0
Aeromicrobium	0.0020141	0.000129942	0.000227398	0.000649709	0.00035734	0.00035734	0.000584738	0.000194913	0.00035734	0.000584738	0.000129942	0.00103953	3.24855e-05	0.000422311	6.49709e-05
Marinospirillum	0	3.24855e-05	0.000324855	0.00103953	0	0	9.74564e-05	3.24855e-05	0	0.00162427	0.000909593	0.000779651	0.0015593	0.000487282	0.000129942
Paenibacillus_G_363720	3.24855e-05	0.000487282	0	0	0	0.000162427	6.49709e-05	0.000162427	9.74564e-05	0.00113699	0.00116948	0.000422311	0.00107202	0.000974564	0.00116948
Borkfalkia	0.000194913	0.000552253	0.000487282	0.000649709	0.00103953	0.000682195	0.000812137	0.000649709	0.00123445	0.000129942	9.74564e-05	9.74564e-05	0.000194913	0	0
Rufibacter_909687	0.000292369	0.000779651	0.00136439	0.000324855	0.000779651	0.00120196	0.000877107	0.000552253	0.000259884	0.000129942	9.74564e-05	3.24855e-05	3.24855e-05	6.49709e-05	0
Oribacterium	0.000194913	0.000617224	0.000552253	0.000779651	0.00168924	0.000584738	0.000584738	0.00071468	0.000617224	3.24855e-05	9.74564e-05	9.74564e-05	0.000129942	6.49709e-05	0
Bifidobacterium_388775	0	0	0.00181919	0.000162427	0.00071468	0.000259884	0.00035734	0.000259884	0.00250138	3.24855e-05	0.000454796	0	6.49709e-05	3.24855e-05	6.49709e-05
CAG-177	0.000649709	0.000227398	0.000129942	0.00035734	0.00123445	0.00123445	0.00113699	0.000617224	0.000909593	6.49709e-05	3.24855e-05	0	0	0.000129942	0
SFLA01	0.000617224	0.000682195	0.000552253	0.000649709	0.000584738	0.000259884	0.000552253	0.000454796	0.00204658	0	3.24855e-05	3.24855e-05	0.000162427	6.49709e-05	0
Pedobacter_887417	9.74564e-05	0.000259884	0.000584738	0.000292369	0.00071468	0.000812137	0.000844622	0.000617224	0.00035734	0.000747166	0.000129942	0.000324855	0.000422311	0.000227398	0.000129942
Nanosyncoccus	0.000292369	0.000292369	0.000454796	0.000519767	0.00250138	0.000259884	0.000162427	0.000552253	0.000909593	0	0	0	0	0	0.00035734
Treponema_C	0.000324855	9.74564e-05	6.49709e-05	6.49709e-05	0.000227398	0.000129942	0.0031186	0.000584738	0.00142936	3.24855e-05	0	0	9.74564e-05	9.74564e-05	0
Desemzia	0.00191664	0.000162427	0.000129942	0.000487282	0.00126693	0.000292369	0.000617224	0.000324855	0.000162427	6.49709e-05	0	0.00071468	6.49709e-05	3.24855e-05	0
UMGS1994	0.000389826	0.000389826	0.000162427	0	0.0015593	0.000877107	0.000389826	0.000942078	0.00103953	0	0.000129942	0	6.49709e-05	0.000259884	0
Ap0902	0.000129942	0.000324855	0.000682195	0.000422311	6.49709e-05	0.000389826	0.000649709	0.00035734	0	0.000552253	0.000389826	0.000422311	0.000747166	0.00100705	3.24855e-05
Neofamilia	0	9.74564e-05	0.000129942	0.000162427	6.49709e-05	3.24855e-05	0.000227398	0.000259884	9.74564e-05	0.000747166	0.00165676	0.00035734	0.00120196	0.000747166	0.000227398
Proteiniclasticum	6.49709e-05	0.000584738	0.000617224	6.49709e-05	0.000389826	3.24855e-05	0.000389826	0.000129942	0.000194913	0.000909593	0.000194913	0.000747166	0.000909593	0.000552253	0.000194913
Marinobacter_A_637054	0	0	0	0.000259884	0.000162427	0	0	6.49709e-05	0	0.00233895	0.000129942	0.00035734	0.00116948	0.000812137	0.000649709
Rubrivirga	0.000227398	0.000162427	0.000259884	3.24855e-05	0.000454796	0.000162427	0.0022415	0.00129942	0.000812137	6.49709e-05	0	0	0	0.000194913	0
Lunatimonas	0.000194913	0.000129942	0.000194913	0	0.000292369	0.000487282	0.00302115	0.000259884	0.000227398	0.000194913	0	0	0	0.000649709	0.000129942
Aliarcobacter	0	0.000259884	0.000292369	3.24855e-05	0	9.74564e-05	3.24855e-05	0	0	0.00165676	0.000519767	0.00071468	0.00107202	0.000194913	0.000877107
Geobacillus	0.000292369	0.00253387	3.24855e-05	0.000877107	0	0	6.49709e-05	9.74564e-05	9.74564e-05	0.000422311	0.000389826	3.24855e-05	0.000422311	0.000292369	9.74564e-05
CABMKH01	0.000162427	3.24855e-05	0.00126693	0.000649709	0.000422311	0.000194913	9.74564e-05	9.74564e-05	0.000292369	0.000519767	0.000552253	0.000422311	0.000389826	0.00035734	0.000194913
Ruminococcus_F	0.000454796	0.000909593	3.24855e-05	0	0.00126693	0.000617224	0.00103953	0.000389826	0.000292369	3.24855e-05	0	0	0	0.000454796	3.24855e-05
UBA1067	3.24855e-05	0	0.000259884	0.000162427	0.00035734	0.000194913	0.000682195	0.00175421	0.00188416	0	0	6.49709e-05	0	0	3.24855e-05
Roseomonas_A_507112	0.000649709	0.000162427	9.74564e-05	0.000227398	0.000974564	3.24855e-05	0.000324855	0.000974564	0.0017867	0	0	0	0.000129942	0	3.24855e-05
Copromorpha	6.49709e-05	0.000227398	0.000584738	0.000292369	0.00116948	0.000422311	0.000584738	0.000844622	0.000844622	0	0	0.000194913	6.49709e-05	3.24855e-05	0
Ornithinimicrobium_390105	0.000194913	0.00110451	0.000227398	9.74564e-05	0.000324855	0.00035734	0.000519767	0.000649709	0.000747166	0.000389826	6.49709e-05	9.74564e-05	0.000194913	6.49709e-05	0.000259884
Paenalcaligenes	0	9.74564e-05	0.00071468	0.000552253	0.000292369	0.000194913	0.000129942	0.000389826	0	0.00116948	0.000324855	0.000389826	0.000552253	0.000259884	0.000194913
Pseudomonas_C	9.74564e-05	6.49709e-05	0.000519767	0.000519767	0.000552253	0.000292369	0.000129942	0.00116948	0.000227398	0.000617224	0	0.000259884	0.000519767	0.000129942	6.49709e-05
Blastococcus	6.49709e-05	0.000487282	0.000422311	0.000974564	0.00071468	0.000259884	0.000552253	0.000292369	0.000389826	0.000129942	0.000324855	9.74564e-05	0.000292369	0.000129942	0
Paraclostridium	9.74564e-05	3.24855e-05	0	0	0	0.000454796	0	0	0	0	0	0.000194913	0.000389826	0.00204658	0.00191664
JC017	0.000129942	6.49709e-05	3.24855e-05	0.000454796	0.00120196	0	0.000974564	0.000422311	0.000194913	3.24855e-05	0.000324855	0	0	0.000259884	0.00100705
Coprenecus	3.24855e-05	0	6.49709e-05	0	0.000194913	0	0.00207907	0.00103953	0.000779651	9.74564e-05	3.24855e-05	3.24855e-05	0	0.000552253	0
Anaerotignum_189125	0.000259884	0.000129942	0.000324855	0.000422311	0.00139687	0.000129942	0.000682195	0.000422311	0.000747166	3.24855e-05	6.49709e-05	6.49709e-05	9.74564e-05	3.24855e-05	0
Microbacter	0.000909593	0.000129942	0.00035734	0.000194913	0.000519767	0.000324855	0.000422311	0.000487282	0.000682195	6.49709e-05	0	0	0.000617224	0	0
UBA5905	0.000194913	0.00035734	6.49709e-05	0.000227398	0.00126693	0.000454796	0.000227398	0.00071468	0.000812137	3.24855e-05	0.000129942	0	0	0	0
CAG-269	0.000682195	0.000129942	0.000227398	3.24855e-05	0.00071468	0.000259884	0.000617224	0.000422311	0.00103953	0	0	3.24855e-05	0.000129942	0.000162427	0
Mailhella	0.000162427	9.74564e-05	0.000324855	0	0.00103953	0.000617224	0.000292369	0.000227398	0.000909593	9.74564e-05	0	0.000227398	0.000227398	0.000194913	0
Rhodococcus_C_375578	0	0	3.24855e-05	0	0	0	0.000129942	0	0	0.000324855	0.000844622	9.74564e-05	0.000649709	0.00100705	0.00126693
UBA946	0.000162427	0.00035734	0.000227398	0.000324855	0.000974564	0.000259884	0.000584738	0.000292369	0.000779651	9.74564e-05	0	0	0	0.000129942	0
Brumimicrobium	0	0.000129942	0.000909593	0.000227398	0.000259884	0	0.000324855	0.000162427	0	0.000909593	0.000129942	0.000129942	0.000227398	9.74564e-05	0.000584738
Aquihabitans	0.000129942	0.000292369	0.000584738	0.000162427	0.000324855	0.000129942	0.000422311	0.000162427	0.000422311	0.000227398	9.74564e-05	0.000129942	0.000584738	0.000227398	0.000129942
Sphingobium_A_485959	0	0.000844622	0.00113699	3.24855e-05	0.000487282	3.24855e-05	0.000227398	0.000324855	0.000194913	9.74564e-05	0	6.49709e-05	6.49709e-05	0.000162427	0.000259884
Lawsonibacter	0.000389826	6.49709e-05	0.000194913	0.000454796	0.00165676	0.000162427	0.000227398	9.74564e-05	0.000487282	0	0	3.24855e-05	0.000162427	0	0
Arthrobacter_D	0.00100705	9.74564e-05	0	6.49709e-05	0.000454796	0.000942078	0.000259884	9.74564e-05	0.000324855	3.24855e-05	0	0.00035734	0	0.000162427	9.74564e-05
Pseudomaricurvus	9.74564e-05	0	0.00194913	0	9.74564e-05	0	3.24855e-05	0	0	0.000389826	0.000259884	0.000194913	0.000519767	0.000129942	0.000227398
Bradyrhizobium	9.74564e-05	0.00126693	0	0.000129942	3.24855e-05	6.49709e-05	0.000162427	0.00035734	0.000259884	6.49709e-05	0	6.49709e-05	0.000324855	0.000227398	0.000779651
UBA6857	0.000519767	0.000227398	0.000227398	0.00035734	0.000877107	6.49709e-05	0.000162427	0.000389826	0.000617224	0	3.24855e-05	6.49709e-05	0.000162427	0.000129942	0
Facklamia_A_322620	0.000812137	0.000324855	6.49709e-05	0.00071468	0.000292369	9.74564e-05	0.000259884	0.000162427	9.74564e-05	0	0.000129942	0.000324855	0.000129942	0.000162427	0.000129942
Wagnerdoeblera_493755	3.24855e-05	0.000227398	0.000519767	0.000324855	3.24855e-05	0.000259884	0.000292369	6.49709e-05	9.74564e-05	0.000194913	0.000487282	0.000389826	0.000389826	0.000324855	6.49709e-05
Emergencia	9.74564e-05	0.000129942	0.00035734	0.000487282	0.000747166	0.000162427	0.000422311	0.000324855	0.000779651	0	6.49709e-05	0	9.74564e-05	3.24855e-05	0
Pygmaiobacter	0.00071468	0.000292369	0	0.000194913	0.00126693	0.000292369	9.74564e-05	0.000162427	0.000552253	0	0	6.49709e-05	0	6.49709e-05	0
Victivallis	0.000292369	0.000389826	0.000454796	0.000454796	0.000487282	9.74564e-05	0.000682195	0.00035734	0.000292369	0.000129942	3.24855e-05	0	0	0	0
Enterenecus	6.49709e-05	3.24855e-05	0.000324855	0.000162427	0.00149433	0.000324855	9.74564e-05	0.000194913	0.000519767	0.000129942	6.49709e-05	0	9.74564e-05	6.49709e-05	0
CSSed10-48	0.000162427	0.000259884	0.000454796	0.000259884	0.000324855	0.000649709	0.000454796	9.74564e-05	0.000227398	6.49709e-05	3.24855e-05	0.000259884	0.000259884	3.24855e-05	0
UBA1020	6.49709e-05	9.74564e-05	0.000812137	0.000584738	0.000194913	0.000324855	0.000292369	0.000129942	0.000129942	0.000389826	0	9.74564e-05	0.000129942	0.000227398	0
Neorhizobium	0	3.24855e-05	0.000584738	0.000227398	0.000259884	0.000389826	0.000162427	9.74564e-05	0.000227398	0.00035734	0.000324855	0.000194913	0.000162427	0.000194913	0.000227398
CAG-273	0.000129942	0.000389826	0.000292369	3.24855e-05	0.00071468	0.00071468	0.000292369	0.000324855	0.000519767	0	0	0	0	0	0
Algoriphagus	0.000617224	0	0.000194913	0.000324855	0.000454796	0.000454796	0.000617224	0.000292369	0.000324855	6.49709e-05	0	0	0	0	0
UBA7173	0	6.49709e-05	9.74564e-05	6.49709e-05	0.000454796	3.24855e-05	0.000487282	0.000292369	0.00175421	0	3.24855e-05	0	0	0	0
HGW-BRC1-1	9.74564e-05	6.49709e-05	0.000162427	0.000194913	0.000389826	0.000454796	3.24855e-05	0.000552253	0.000617224	0.000454796	0	0.000227398	0	0	0
Roseomonas_A_507058	0	0.000389826	0.000227398	0	0.000682195	6.49709e-05	0.000487282	0.00071468	0.00035734	0	3.24855e-05	3.24855e-05	3.24855e-05	9.74564e-05	9.74564e-05
QAKW01	6.49709e-05	0.000162427	0.000292369	0.000324855	0.00126693	6.49709e-05	0.000227398	6.49709e-05	0.000552253	0	3.24855e-05	0	6.49709e-05	3.24855e-05	0
Truepera	3.24855e-05	3.24855e-05	6.49709e-05	0	0.000162427	0.000487282	3.24855e-05	0.000519767	0.00100705	0	9.74564e-05	3.24855e-05	3.24855e-05	0.000194913	0.000389826
Bacteroides_H	0	6.49709e-05	0.000227398	0.000194913	0.00035734	0.000227398	0.000389826	0.000519767	0.000649709	9.74564e-05	9.74564e-05	0.000162427	0	9.74564e-05	0
Mobilitalea	6.49709e-05	0.000162427	0.000194913	0.000487282	0.000487282	0.000324855	0.000324855	0.000129942	0.000487282	3.24855e-05	0	0	0.000129942	0	0.000194913
Adhaeribacter	0.000227398	0.000259884	0.000162427	0.000194913	0.000942078	9.74564e-05	0.000194913	0.000227398	0.000324855	0	0	6.49709e-05	0	0.000259884	0
Gallalistipes	0.000162427	0	3.24855e-05	0.000422311	0.00120196	0.000194913	0.000194913	6.49709e-05	0.000487282	9.74564e-05	3.24855e-05	0	3.24855e-05	0	0
Methylobacterium	0	0.000292369	0	9.74564e-05	0.000324855	6.49709e-05	0	0.000259884	0.000292369	3.24855e-05	9.74564e-05	0.000649709	0.000194913	0.000259884	0.000227398
Harryflintia	9.74564e-05	6.49709e-05	0.000162427	0	0.000909593	0.000194913	0.000162427	0.000162427	0.000812137	3.24855e-05	0	0	0	0	0.000194913
JAABRT01	9.74564e-05	0.000129942	0.00035734	0	0.000454796	0.000324855	0.000227398	0.000389826	0.000162427	6.49709e-05	0.000129942	9.74564e-05	6.49709e-05	0.000259884	3.24855e-05
Sporosarcina	3.24855e-05	0	6.49709e-05	6.49709e-05	0.00159179	0.000129942	0	6.49709e-05	0.000129942	0.000129942	9.74564e-05	0	0.000389826	9.74564e-05	0
Rummeliibacillus	0.000292369	0	6.49709e-05	0	3.24855e-05	0	6.49709e-05	0	0.000194913	0.000324855	3.24855e-05	0.000487282	3.24855e-05	0.000487282	0.000747166
BX12	0.000324855	9.74564e-05	0.000324855	0.000194913	0.000227398	0.000194913	0.000227398	0.000454796	0.000552253	0	0	6.49709e-05	6.49709e-05	0	0
Glutamicibacter	0.000974564	0	0	3.24855e-05	0.000617224	9.74564e-05	3.24855e-05	0.000162427	0.000487282	6.49709e-05	0	0.000194913	0	6.49709e-05	0
Acholeplasma_A_284752	0	0.000162427	3.24855e-05	6.49709e-05	0	0	0	0.000129942	3.24855e-05	0.000552253	3.24855e-05	0.000682195	0.000519767	0.000259884	0.000227398
Microvirga	0.000194913	0	0.000129942	3.24855e-05	9.74564e-05	9.74564e-05	3.24855e-05	0.000487282	0.000812137	9.74564e-05	3.24855e-05	0.000292369	0.000389826	0	0
SZUA-272	0	3.24855e-05	0.000422311	0	3.24855e-05	3.24855e-05	0	0	0	0.000259884	0.000422311	0.000292369	0.000617224	0.000227398	0.000324855
UBA2658	6.49709e-05	3.24855e-05	0.000129942	0.000194913	0.00103953	0.000227398	3.24855e-05	0.000194913	0.000487282	3.24855e-05	3.24855e-05	0	0.000129942	6.49709e-05	0
Sphingopyxis	0	0.000129942	0.000942078	0.00035734	9.74564e-05	9.74564e-05	0.000129942	9.74564e-05	0.000162427	0.000324855	9.74564e-05	0	0.000194913	0	0
Arcticibacter	0	6.49709e-05	0.000649709	9.74564e-05	3.24855e-05	0.000292369	9.74564e-05	0	0	0.000324855	0.000129942	0.000259884	0.00035734	0.000194913	9.74564e-05
Fimenecus	0.000129942	3.24855e-05	0.000194913	0.00035734	0.000324855	0	0.000617224	0.000324855	0.00035734	3.24855e-05	0	0	0.000162427	6.49709e-05	0
Streptococcus	3.24855e-05	0	3.24855e-05	6.49709e-05	0.000194913	0.000129942	3.24855e-05	0.000129942	6.49709e-05	0.000194913	6.49709e-05	0.000519767	0.00113699	0	0
Saccharofermentans	3.24855e-05	0.000324855	9.74564e-05	0.000259884	0.000682195	0.000129942	0.000324855	0.000292369	0.000162427	3.24855e-05	0	0	0.000227398	0	0
RUG12438	3.24855e-05	0.000194913	0.000259884	0.000227398	0.000649709	0.000487282	0	0.000194913	0.000324855	6.49709e-05	3.24855e-05	0	0	0	9.74564e-05
Cutibacterium	3.24855e-05	0.000194913	0	0	0.000129942	0	0	0	0	0.000519767	0.000162427	0	0.000909593	0.000389826	0.000227398
Rhodocytophaga	0.000162427	0.000162427	0.000162427	0	0.000682195	0.000162427	0.00035734	0.00035734	0.000227398	0	6.49709e-05	0	0.000194913	0	0
Exiguobacterium_A	0.00035734	0.000617224	0.000129942	0	9.74564e-05	0.000162427	3.24855e-05	0	6.49709e-05	3.24855e-05	0.000324855	0.000227398	0.000194913	0.000162427	6.49709e-05
Ginsengibacter	0	0.000389826	0.000227398	0.000129942	0.000162427	0.000942078	3.24855e-05	0.000129942	0.000129942	6.49709e-05	0	6.49709e-05	0	0.000194913	0
CAG-353	9.74564e-05	0.000292369	3.24855e-05	0.000227398	0.000747166	3.24855e-05	0.000194913	0.000162427	3.24855e-05	9.74564e-05	6.49709e-05	9.74564e-05	0.000227398	0.000129942	0
Skermanella	6.49709e-05	0	6.49709e-05	0.000259884	0.00035734	3.24855e-05	0	0.000974564	0.000649709	0	0	0	0	0	0
Roseococcus	0	0.000259884	0.000324855	0	0.000162427	0.000162427	0.000129942	0.000487282	0.000422311	3.24855e-05	0.000259884	0	9.74564e-05	3.24855e-05	0
UBA3636	9.74564e-05	0.000129942	0.000259884	0.000227398	0.000617224	0.000227398	0.000129942	0.000292369	0.000194913	0	0	3.24855e-05	0.000129942	0	0
Leuconostoc_B	3.24855e-05	3.24855e-05	0	0	3.24855e-05	0.00035734	0	9.74564e-05	0	9.74564e-05	0.000454796	3.24855e-05	0.000129942	0.000292369	0.000779651
Akkermansia	6.49709e-05	0	0	0.000259884	0.000552253	0.000129942	0.000227398	0.000292369	0.000617224	0	0	0.000162427	0	0	0
Eubacterium_Q	0.00035734	0.000162427	6.49709e-05	0	0.000194913	0.000519767	0.000194913	0.000324855	0.000129942	3.24855e-05	0	0	3.24855e-05	0.000259884	0
JAABTL01	0	0	3.24855e-05	3.24855e-05	9.74564e-05	0.000162427	3.24855e-05	3.24855e-05	0	9.74564e-05	0.000227398	0.000552253	0.000682195	0.000162427	9.74564e-05
UBA3789	6.49709e-05	0.000487282	0.000259884	0	0.000552253	3.24855e-05	9.74564e-05	0.000129942	0.000389826	0	0	9.74564e-05	6.49709e-05	3.24855e-05	0
DTU089	0.000259884	9.74564e-05	3.24855e-05	0.000259884	0.000487282	0	0.000162427	0.000129942	0.000682195	0	0	6.49709e-05	0	0	0
CAG-488	0.000812137	0	0	0.000194913	0.000682195	0	0.00035734	0	0.000129942	0	0	0	0	0	0
Mycobacterium	0.000194913	0.000617224	6.49709e-05	0.000129942	0.000227398	0	0.000487282	0	9.74564e-05	6.49709e-05	6.49709e-05	9.74564e-05	6.49709e-05	0	0
Levilactobacillus	0	0	0	0.00071468	0	0	0.000129942	0	0	0	0	0	0	0	0.00126693
Pseudohongiella	0.000129942	9.74564e-05	0.000649709	0.000422311	6.49709e-05	0.000259884	0	0	0	9.74564e-05	6.49709e-05	3.24855e-05	0.000227398	0	0
Niabella	3.24855e-05	0.000259884	0.000129942	0	0	0.00035734	0	6.49709e-05	3.24855e-05	0.000194913	0.000227398	0.000129942	9.74564e-05	3.24855e-05	0.000454796
UBA5946	0.000129942	0.00035734	0.000194913	0	0.000194913	0.000454796	0.000194913	6.49709e-05	9.74564e-05	0.000194913	0	0	0	6.49709e-05	3.24855e-05
Devosia_A_501803	0	0.000292369	0.000259884	0	3.24855e-05	0.000129942	0	3.24855e-05	0.000194913	0.000194913	6.49709e-05	0.000194913	0.00035734	0.000129942	6.49709e-05
Ruminococcus_C_58660	0.000162427	0	3.24855e-05	0	0.000682195	0	0.000292369	9.74564e-05	0.000422311	9.74564e-05	9.74564e-05	6.49709e-05	0	0	0
Achromobacter	0	0	0.000747166	0	0	0	0	0	0	0.000324855	0.000129942	3.24855e-05	6.49709e-05	0.000162427	0.000422311
Bosea	3.24855e-05	0.000292369	0.000162427	0	9.74564e-05	6.49709e-05	9.74564e-05	0.000324855	0.000259884	3.24855e-05	6.49709e-05	0	0.000227398	0.000194913	0
Oceanisphaera	0	0.000129942	0	0.000129942	0.000454796	0	0	0	9.74564e-05	0.000324855	9.74564e-05	0.000259884	0.000129942	3.24855e-05	0.000162427
Microbacterium_A_383312	0	0	0	0	0.000162427	0	0	0	0	0.000324855	0.000227398	0.000227398	0.00035734	6.49709e-05	0.000454796
Sporocytophaga	9.74564e-05	0.000162427	3.24855e-05	0	0.000162427	0.00035734	0.00035734	6.49709e-05	0.000422311	0.000129942	0	0	3.24855e-05	0	0
Flavisolibacter_B	3.24855e-05	0.000162427	0.000389826	0	0.000389826	0	9.74564e-05	0.000259884	0.000194913	3.24855e-05	0	0	0	0.000227398	0
Frisingicoccus	0.000129942	0	0.000162427	0	0.000747166	6.49709e-05	9.74564e-05	9.74564e-05	0.000194913	3.24855e-05	0	0	6.49709e-05	0	0.000162427
Ruminococcus_C_59129	0.000162427	0.000162427	3.24855e-05	6.49709e-05	0.00071468	0.000162427	9.74564e-05	6.49709e-05	6.49709e-05	9.74564e-05	0	0	0	9.74564e-05	0
Aphodousia	3.24855e-05	0	0.000389826	0	0.000292369	3.24855e-05	0.000259884	0.000194913	0.000454796	6.49709e-05	0	0	0	0	0
Butyribacter	0.000194913	0.000194913	0.000227398	9.74564e-05	0.00035734	9.74564e-05	0.000324855	3.24855e-05	0.000129942	0	0	0	0	3.24855e-05	0
Cerasibacillus	3.24855e-05	3.24855e-05	0.000324855	6.49709e-05	0.000454796	0	9.74564e-05	0.000259884	3.24855e-05	0	0.000162427	0	0.000194913	0	3.24855e-05
Pusillimonas_A	0	6.49709e-05	0.000909593	6.49709e-05	9.74564e-05	3.24855e-05	0	3.24855e-05	9.74564e-05	0.000129942	0	0	0.000259884	0	0
Demequina	3.24855e-05	9.74564e-05	0	9.74564e-05	3.24855e-05	3.24855e-05	0.000129942	0	0	0	9.74564e-05	0.000617224	3.24855e-05	0.000129942	0.000389826
Luteitalea	0.000162427	3.24855e-05	9.74564e-05	0	0.000649709	0.000129942	3.24855e-05	0.000162427	0.000389826	3.24855e-05	0	0	0	0	0
51-20	0.000519767	0	0	0	0.000454796	0.000162427	0	6.49709e-05	9.74564e-05	0.000162427	0	3.24855e-05	9.74564e-05	9.74564e-05	0
RUG754	0	0	0.000259884	0.000162427	0.000129942	0.000194913	9.74564e-05	0.000519767	0.000129942	6.49709e-05	0	3.24855e-05	0	6.49709e-05	0
UBA1732	0.000552253	3.24855e-05	6.49709e-05	3.24855e-05	0.000422311	3.24855e-05	0	0.000129942	0.000324855	6.49709e-05	0	0	0	0	0
Pelagibacterium	0	3.24855e-05	0.000129942	6.49709e-05	0.000194913	3.24855e-05	0	0	0.000227398	6.49709e-05	0.000162427	0	0.000227398	3.24855e-05	0.000454796
WRMH01	0	3.24855e-05	3.24855e-05	9.74564e-05	0.000682195	0.000194913	0.000129942	0.000194913	9.74564e-05	0.000162427	0	0	0	0	0
UBA1259	6.49709e-05	6.49709e-05	0.000129942	0.000129942	0.000227398	0.000194913	0.000519767	9.74564e-05	0.000129942	0	0	0	0	0	0
Aromatoleum	0	0	6.49709e-05	0.000162427	0	0	6.49709e-05	0	0.000129942	0	0.000162427	6.49709e-05	9.74564e-05	0.000292369	0.000519767
Lactobacillus	0	0	3.24855e-05	3.24855e-05	0.000259884	0	6.49709e-05	6.49709e-05	0.000162427	0.000194913	3.24855e-05	3.24855e-05	0	0.000649709	0
Dyadobacter_906268	9.74564e-05	0	0	0	0.000682195	3.24855e-05	0	0.000324855	0.000162427	0.000194913	0	3.24855e-05	0	0	0
Parabacteroides_B_862066	0.000162427	0.000162427	6.49709e-05	0.000194913	0.000227398	9.74564e-05	6.49709e-05	0.000129942	0.000422311	0	0	0	0	0	0
RUG592	0	0.000162427	0	0.000519767	0.000227398	0	6.49709e-05	6.49709e-05	0.000324855	0	3.24855e-05	0	3.24855e-05	9.74564e-05	0
RUG705	0	0.000259884	0.000162427	0	0.000617224	0	0	9.74564e-05	0.000194913	3.24855e-05	0	3.24855e-05	0.000129942	0	0
Geofilum_869828	0	3.24855e-05	0.000259884	0	0	3.24855e-05	0	0	0	0.000812137	0	0	0.000292369	6.49709e-05	0
WG-1	0	0.000129942	0	3.24855e-05	9.74564e-05	0.000292369	3.24855e-05	0.000324855	0.000519767	3.24855e-05	3.24855e-05	0	0	0	0
CAG-267	0.00035734	0	0	3.24855e-05	0.000682195	3.24855e-05	9.74564e-05	3.24855e-05	0.000194913	6.49709e-05	0	0	0	0	0
Chryseobacterium_796614	0	0.000129942	0.000129942	0	0	0.00035734	0	3.24855e-05	0.000129942	0.000162427	0.000129942	0	0.000292369	9.74564e-05	0
Kordiimonas_482971	0	0	0	0	0	0.00116948	0	0	0	0	0	0.000129942	0	0.000129942	3.24855e-05
Aquabacterium_B_592457	0	0	0	0	3.24855e-05	9.74564e-05	0.000324855	0	6.49709e-05	0.000324855	6.49709e-05	0.000259884	0.000227398	0	3.24855e-05
Blautia_A_141781	3.24855e-05	0	0.000194913	0.000129942	0.000292369	0.000162427	6.49709e-05	9.74564e-05	3.24855e-05	6.49709e-05	3.24855e-05	0	0	0	0.000324855
CAG-313	6.49709e-05	0.000129942	3.24855e-05	0	0.000324855	9.74564e-05	6.49709e-05	0.000227398	0.000227398	6.49709e-05	9.74564e-05	6.49709e-05	3.24855e-05	0	0
Ructibacterium	3.24855e-05	0.000194913	0	9.74564e-05	0.00035734	0.000194913	0.000162427	9.74564e-05	0.000259884	0	0	0	0	0	3.24855e-05
Haoranjiania	0	6.49709e-05	0	0	0	0.000519767	3.24855e-05	0	0	0.000292369	6.49709e-05	3.24855e-05	0.000292369	0	0.000129942
Pseudorhizobium	0	0	3.24855e-05	0	3.24855e-05	0	0	6.49709e-05	9.74564e-05	9.74564e-05	3.24855e-05	0	0.000194913	0.000129942	0.000747166
UBA1711	0	0	0.000259884	0.000552253	0.000162427	6.49709e-05	3.24855e-05	3.24855e-05	0.000162427	3.24855e-05	6.49709e-05	0	0	6.49709e-05	0
Aggregatilinea	3.24855e-05	0.000454796	0	0	0.000584738	9.74564e-05	0	0	0.000259884	0	0	0	0	0	0
Aquipuribacter	6.49709e-05	3.24855e-05	0	0	0.000422311	0.000194913	0	0.000389826	0.000324855	0	0	0	0	0	0
Teredinibacter_633007	0	0	0	0	0	0	0	0	0	0.00035734	0.000389826	6.49709e-05	0.000259884	0.000292369	3.24855e-05
CAG-605	3.24855e-05	6.49709e-05	0.000162427	3.24855e-05	0.00035734	6.49709e-05	0	0.000162427	0.000422311	0	0	6.49709e-05	0	3.24855e-05	0
Geminicoccus	0	0.000292369	6.49709e-05	0	6.49709e-05	0	0	9.74564e-05	0.000324855	0	0	0.000194913	0.000162427	0.000162427	0
Roseomonas_A_507209	0.000162427	0.000194913	0.000129942	0	0	0	0	6.49709e-05	0	3.24855e-05	0	0.000682195	0	9.74564e-05	0
Anaerobutyricum	6.49709e-05	9.74564e-05	6.49709e-05	3.24855e-05	0.000454796	9.74564e-05	0	0.000129942	0.000259884	0	0.000162427	0	0	0	0
Pseudoxanthomonas_A_615337	0	0.000227398	0	0	0.000194913	6.49709e-05	0	0.000259884	0.000389826	6.49709e-05	0	3.24855e-05	9.74564e-05	0	0
Paracnuella	0	0	0.000227398	6.49709e-05	0.000129942	0.000162427	6.49709e-05	9.74564e-05	6.49709e-05	0.000389826	3.24855e-05	6.49709e-05	3.24855e-05	0	0
JAAYOI01	9.74564e-05	0.000194913	0	6.49709e-05	0.000292369	0	0.000227398	0	0.000162427	0.000129942	0	6.49709e-05	3.24855e-05	0	0
Methylophaga	0	0	0.000422311	0.000292369	0	6.49709e-05	0	0	0	3.24855e-05	3.24855e-05	3.24855e-05	0.000227398	3.24855e-05	0.000129942
Flaviaesturariibacter	0	0.000584738	0.000292369	3.24855e-05	6.49709e-05	6.49709e-05	3.24855e-05	3.24855e-05	9.74564e-05	0	0	0	6.49709e-05	0	0
Peredibacter	0	0	0.000617224	0	0	0	0	0	6.49709e-05	0.000162427	9.74564e-05	3.24855e-05	0.000129942	0	0.000162427
Palsa-1392	0	0	0	0	0	0	0	0	3.24855e-05	0	0	0	0	0	0.00120196
Nibribacter	0.000129942	3.24855e-05	0	0.000129942	0.000129942	0.000259884	0.000162427	0.000292369	3.24855e-05	0	0	0	3.24855e-05	3.24855e-05	0
Lujinxingia	6.49709e-05	3.24855e-05	0.000324855	0.000129942	3.24855e-05	9.74564e-05	0	3.24855e-05	0	9.74564e-05	9.74564e-05	0	0.000162427	0	0.000162427
Kurthia	0	0	0	0	0	6.49709e-05	0	0	3.24855e-05	0.000292369	0	0.000227398	0.000487282	0.000129942	0
Acetoanaerobium	0	0	0	0	0	0	0	0	0	0.000617224	0.000227398	0	0.000162427	0.000129942	9.74564e-05
Rhodopirellula	0	3.24855e-05	0.000129942	0.000617224	9.74564e-05	3.24855e-05	0.000162427	0	3.24855e-05	0.000129942	0	0	0	0	0
Persicitalea	0	0.000129942	3.24855e-05	0	6.49709e-05	0.000292369	9.74564e-05	0.000162427	0.000162427	0	6.49709e-05	0	0	0	0.000194913
Ercella	0	6.49709e-05	0.000259884	9.74564e-05	3.24855e-05	3.24855e-05	0	0	0	3.24855e-05	3.24855e-05	0	0.000227398	0	0.000422311
Moraxella_C_651924	0	0	6.49709e-05	0	0.000162427	0	0	0.000227398	0	0.000617224	3.24855e-05	3.24855e-05	6.49709e-05	0	0
Rhodohalobacter	0	0	0	6.49709e-05	6.49709e-05	3.24855e-05	0	0	0.000194913	0.000227398	3.24855e-05	0	0.000162427	0	0.000422311
GCA-2770975	0	0	0.000422311	3.24855e-05	9.74564e-05	3.24855e-05	0.000227398	0.000129942	3.24855e-05	0	6.49709e-05	3.24855e-05	9.74564e-05	0	0
Cellulomonas	0.000324855	0	6.49709e-05	9.74564e-05	6.49709e-05	0	6.49709e-05	3.24855e-05	3.24855e-05	3.24855e-05	0	6.49709e-05	0	0.000389826	0
Ileibacterium	0	0	0.00100705	0	0	0	3.24855e-05	0	9.74564e-05	0	0	0	0	0	0
BICA1-8	3.24855e-05	0.000324855	3.24855e-05	0	0.000292369	6.49709e-05	0	6.49709e-05	0.000324855	0	0	0	0	0	0
Novosphingobium_485350	0	0	0	3.24855e-05	0	0.000194913	0	0	3.24855e-05	0	0	0.000162427	3.24855e-05	0.000584738	9.74564e-05
Planktothrix	0	0	0	0	0	0.000194913	0	0	0	0	0	0.000292369	0.000194913	9.74564e-05	0.00035734
Arenimonas_613591	0	0	0	0	6.49709e-05	0.000227398	9.74564e-05	0	0.000487282	3.24855e-05	0	0	0.000194913	3.24855e-05	0
Spirosoma	3.24855e-05	3.24855e-05	0	3.24855e-05	0.000129942	0	9.74564e-05	0	9.74564e-05	3.24855e-05	6.49709e-05	0.000519767	0	6.49709e-05	0
Erysipelothrix	0	0	0.000129942	0	0.000227398	3.24855e-05	0	0	0	0.000259884	0.000129942	0.000162427	9.74564e-05	0	3.24855e-05
Actinotalea	0.000259884	0	6.49709e-05	0	0	3.24855e-05	9.74564e-05	0.000129942	0.000194913	0	6.49709e-05	0.000194913	0	3.24855e-05	0
Microlunatus_A_391020	0.000129942	0.000292369	0	3.24855e-05	6.49709e-05	6.49709e-05	9.74564e-05	0	0.000162427	3.24855e-05	9.74564e-05	0	3.24855e-05	6.49709e-05	0
Gilvimarinus	0	0	9.74564e-05	0.000162427	0	0	0	0	9.74564e-05	0.000194913	0	0	0	0	0.000519767
Thiopseudomonas	0	0	3.24855e-05	0	0	3.24855e-05	0	0	0	9.74564e-05	0.000162427	0.000162427	0.000389826	6.49709e-05	0.000129942
UBA2253	6.49709e-05	3.24855e-05	6.49709e-05	9.74564e-05	0.000422311	0	6.49709e-05	6.49709e-05	3.24855e-05	0.000129942	0	0	9.74564e-05	0	0
UBA4655	0	0	0	0	0	0	0	0	0	0	0	0	0	3.24855e-05	0.00103953
Alteraurantiacibacter	9.74564e-05	0.000129942	0.000194913	3.24855e-05	0	0.000162427	6.49709e-05	0.000194913	6.49709e-05	0	3.24855e-05	3.24855e-05	3.24855e-05	0	0
Breznakibacter	0.000162427	9.74564e-05	0.000292369	0	0	9.74564e-05	0	3.24855e-05	6.49709e-05	0.000129942	0	0	0	0	0.000162427
UBA2813	0	0	0	0	0	6.49709e-05	0	0.000129942	0.000844622	0	0	0	0	0	0
UBA1436	6.49709e-05	0	0	0	0.000519767	9.74564e-05	0	0	0.000292369	0	0	6.49709e-05	0	0	0
Ferruginibacter	0	0.000162427	3.24855e-05	0	0.000129942	0	3.24855e-05	0.000227398	0.000292369	6.49709e-05	6.49709e-05	0	0	0	0
Vogesella	6.49709e-05	0.000194913	0	0	0	0.000259884	0	0	0	0	0	0.000129942	0.000129942	0.000129942	9.74564e-05
Cloacibacterium	0	0	0	0	0	0	0	0	0	0	0	0.000942078	6.49709e-05	0	0
Segetibacter	0	0.000422311	0	0	0.000227398	3.24855e-05	0	9.74564e-05	6.49709e-05	0	3.24855e-05	0	0	0.000129942	0
Aerococcus	0	3.24855e-05	6.49709e-05	0.00035734	6.49709e-05	0	0	6.49709e-05	9.74564e-05	0	9.74564e-05	3.24855e-05	0.000194913	0	0
Steroidobacter_A_608626	0	0.000129942	0.000194913	0	9.74564e-05	3.24855e-05	0.000129942	0.000162427	0.000194913	3.24855e-05	0	0	0	0	0
Flavitalea_936101	0	0.000162427	9.74564e-05	0	0.000194913	0	0	0.000194913	0.000194913	3.24855e-05	0	6.49709e-05	3.24855e-05	0	0
Eubacterium_F	3.24855e-05	3.24855e-05	9.74564e-05	3.24855e-05	0.000259884	0.000129942	6.49709e-05	0.000259884	6.49709e-05	0	0	0	0	0	0
Hornefia	6.49709e-05	0.000129942	6.49709e-05	0.000162427	0.000129942	6.49709e-05	6.49709e-05	0.000129942	9.74564e-05	0	0	0	0	6.49709e-05	0
GWE2-31-10	0.000162427	0	0	3.24855e-05	0	3.24855e-05	0.000162427	3.24855e-05	0.000552253	0	0	0	0	0	0
Tautonia	0	0	0	0	0	0	0	0.000194913	0.000194913	0	0	0	0	0	0.000584738
Mobilicoccus	0.000129942	3.24855e-05	3.24855e-05	0	6.49709e-05	9.74564e-05	0	3.24855e-05	0	0.000292369	0	0.000129942	0	0.000129942	0
Pseudomonas_E_648040	0	0.000162427	9.74564e-05	0	0	6.49709e-05	0.000227398	0	0	0.000194913	9.74564e-05	3.24855e-05	6.49709e-05	0	0
UBA1066	3.24855e-05	0.000194913	6.49709e-05	6.49709e-05	0.000129942	9.74564e-05	9.74564e-05	0.000162427	9.74564e-05	0	0	0	0	0	0
Arsenicicoccus	0	0	0	0	0	0	0	6.49709e-05	0	0.000129942	0	9.74564e-05	0.000129942	0.000487282	3.24855e-05
Massilioclostridium	3.24855e-05	0	0	0	0.000324855	0.00035734	6.49709e-05	9.74564e-05	0	0	0	0	0	0	6.49709e-05
Solirubrobacter	0	0	0.000194913	0	0.000259884	3.24855e-05	0.000129942	0.000129942	0.000129942	3.24855e-05	0	0	0	0	0
Clostridium_J	0.000227398	0	0	0	0	9.74564e-05	0	0	0	0	0	0	3.24855e-05	0.000324855	0.000227398
Trueperella	0	0.000129942	0.000129942	3.24855e-05	0.000129942	3.24855e-05	0.000129942	0.000129942	6.49709e-05	6.49709e-05	3.24855e-05	0	0	3.24855e-05	0
Desulfonispora	3.24855e-05	0	0	0	0	0	0	0	6.49709e-05	0	0	3.24855e-05	0.000129942	0	0.000649709
Limosilactobacillus	0.000389826	0	6.49709e-05	0	9.74564e-05	0	0	0.000129942	3.24855e-05	0	3.24855e-05	6.49709e-05	9.74564e-05	0	0
Pseudonocardia	0	3.24855e-05	9.74564e-05	0	0.000162427	3.24855e-05	0	0.000129942	0.000162427	0	6.49709e-05	0	0.000194913	0	0
RUG13615	0	0.000292369	0.000129942	0	6.49709e-05	6.49709e-05	0.000227398	3.24855e-05	3.24855e-05	0	0	3.24855e-05	0	0	0
Roseomonas_A_507181	0.000227398	0.000487282	3.24855e-05	0	0	0	0	6.49709e-05	0	6.49709e-05	0	0	0	0	0
Rheinheimera_662845	0	0	0.000552253	3.24855e-05	0	6.49709e-05	0	0	0	6.49709e-05	3.24855e-05	0	0.000129942	0	0
ZC4RG30	0	6.49709e-05	0.000194913	9.74564e-05	3.24855e-05	0.000129942	0	0	0.000292369	0	0	0	3.24855e-05	0	0
Pelethenecus	3.24855e-05	3.24855e-05	0	0.000259884	3.24855e-05	0	0.000129942	0.000129942	3.24855e-05	0	6.49709e-05	0	9.74564e-05	3.24855e-05	0
Cnuella	0	0.000162427	0.00035734	3.24855e-05	9.74564e-05	6.49709e-05	3.24855e-05	6.49709e-05	3.24855e-05	0	0	0	0	0	0
Aliifodinibius	0	6.49709e-05	0	0	0.000422311	0	0	0	0.00035734	0	0	0	0	0	0
Propionicimonas	0	0.000292369	0	0	0	0	0	0	3.24855e-05	0	0	0.000162427	0.000324855	0	0
Pistricoccus	0	0	0	0	3.24855e-05	3.24855e-05	0	0	0	0.000227398	6.49709e-05	3.24855e-05	0.000292369	0.000129942	0
Ornithospirochaeta	3.24855e-05	0	0	0	0	3.24855e-05	0.000292369	9.74564e-05	0.000259884	0	0	0	3.24855e-05	6.49709e-05	0
Streptomyces_G_399870	0	0.000389826	3.24855e-05	0	3.24855e-05	0	3.24855e-05	0	6.49709e-05	0	9.74564e-05	3.24855e-05	3.24855e-05	6.49709e-05	3.24855e-05
Kinetoplastibacterium	0	0	0.000129942	0.000617224	0	0	0	3.24855e-05	0	0	0	0	0	0	0
UBA1254	0.000129942	3.24855e-05	0	0	0.000519767	3.24855e-05	0	3.24855e-05	3.24855e-05	0	0	0	0	0	0
Faecalibaculum	0	0	0	6.49709e-05	6.49709e-05	0	0	0	0	0	9.74564e-05	0	0	0	0.000552253
Robertmurraya_298194	0	0	3.24855e-05	0	0.000129942	0	0	0	3.24855e-05	9.74564e-05	0.000129942	0.000129942	0.000194913	0	0
WRAI01	3.24855e-05	0	0	0	0	3.24855e-05	0.000259884	0.000129942	0.000227398	0	0	3.24855e-05	0	3.24855e-05	0
Chryseolinea	0	0	6.49709e-05	0	0.000324855	3.24855e-05	6.49709e-05	0	0.000259884	0	0	0	0	0	0
Fusobacterium_C	0	0	0	0	6.49709e-05	0	0	0	0	9.74564e-05	3.24855e-05	0.000259884	0.000292369	0	0
P52-10	3.24855e-05	0.000162427	0	0	6.49709e-05	6.49709e-05	0	0	3.24855e-05	0	0	0	9.74564e-05	0	0.000292369
CAG-1024	0	0	6.49709e-05	0	0.000129942	0.000162427	9.74564e-05	0	0.000194913	0	0	9.74564e-05	0	0	0
Fictibacillus_C	3.24855e-05	0.000292369	9.74564e-05	0	0	0	0	0	9.74564e-05	3.24855e-05	6.49709e-05	0	9.74564e-05	0	3.24855e-05
Loigolactobacillus	0	0	0	0.000454796	0.000129942	0	6.49709e-05	6.49709e-05	3.24855e-05	0	0	0	0	0	0
S20-B6	0	9.74564e-05	6.49709e-05	0	9.74564e-05	0	0	0	0	0	0.000194913	0.000194913	6.49709e-05	0	0
Ilumatobacter_A	6.49709e-05	0	0	9.74564e-05	6.49709e-05	0	6.49709e-05	3.24855e-05	6.49709e-05	0	0	0	0	0	0.000324855
Parafannyhessea	0	0	0	0	3.24855e-05	3.24855e-05	0	0.000194913	0.000454796	0	0	0	0	0	0
UBA644	0.000129942	0	0	0	3.24855e-05	3.24855e-05	3.24855e-05	9.74564e-05	0.000389826	0	0	0	0	0	0
Asticcacaulis	3.24855e-05	0	9.74564e-05	3.24855e-05	0	0	0	0	0	3.24855e-05	0	0	0.000227398	0	0.000259884
CFH-75059	0	0.000259884	3.24855e-05	3.24855e-05	0.000292369	0	0	3.24855e-05	3.24855e-05	0	0	0	0	0	0
UBA1427	9.74564e-05	0	9.74564e-05	0	0.000292369	0	0	3.24855e-05	0.000162427	0	0	0	0	0	0
Succinivibrio	0	9.74564e-05	3.24855e-05	0	3.24855e-05	0.000194913	6.49709e-05	9.74564e-05	6.49709e-05	0	0	0	3.24855e-05	6.49709e-05	0
67-14	0	9.74564e-05	0	0	3.24855e-05	0	0	0	0.000162427	0.000129942	0	9.74564e-05	0.000129942	0	0
Faecalibacter	0	3.24855e-05	0.000129942	0	0	0.000324855	0	0	0	6.49709e-05	0	0	9.74564e-05	0	0
Sphingorhabdus_B_483773	0	6.49709e-05	0.000259884	0	0.000227398	9.74564e-05	0	0	0	0	0	0	0	0	0
Nitrosospira	0	3.24855e-05	9.74564e-05	0	3.24855e-05	3.24855e-05	0	0	6.49709e-05	0	0.000162427	0	0.000129942	3.24855e-05	6.49709e-05
OLB9	0	0	0	0.000227398	9.74564e-05	6.49709e-05	3.24855e-05	9.74564e-05	0.000129942	0	0	0	0	0	0
Sphingorhabdus_B_483718	0	3.24855e-05	0	0	0.000162427	9.74564e-05	6.49709e-05	0.000194913	9.74564e-05	0	0	0	0	0	0
Lentibacillus_B_287068	0	6.49709e-05	6.49709e-05	3.24855e-05	9.74564e-05	9.74564e-05	0	0.000129942	0.000129942	0	0	0	3.24855e-05	0	0
Modestobacter	0	6.49709e-05	3.24855e-05	0	0.000227398	3.24855e-05	9.74564e-05	9.74564e-05	3.24855e-05	0	0	0	6.49709e-05	0	0
Acholeplasma_A_284948	0	0	3.24855e-05	0	0	0	0	0	0	0.000129942	3.24855e-05	0	0.00035734	9.74564e-05	0
Chroococcidiopsis_29153	0	0	0	0.000389826	0	0	0	0	0.000227398	0	0	3.24855e-05	0	0	0
Prosthecobacter	0	3.24855e-05	0	0	6.49709e-05	0	0	0	0	6.49709e-05	0	0	3.24855e-05	0	0.000454796
Peptococcus	0.000292369	0	3.24855e-05	0	3.24855e-05	0	3.24855e-05	0	0.000227398	0	0	0	0	0	0
UTCFX2	0	0	0	0	0.000259884	3.24855e-05	3.24855e-05	3.24855e-05	0.000259884	0	0	0	0	0	0
Caproicibacterium	0.000227398	3.24855e-05	0	0	6.49709e-05	3.24855e-05	3.24855e-05	6.49709e-05	0	3.24855e-05	0	0.000129942	0	0	0
Micropruina	0	3.24855e-05	0	0	0	9.74564e-05	0	0	0	0.000227398	3.24855e-05	3.24855e-05	0.000129942	0	6.49709e-05
Confluentibacter	3.24855e-05	0	0.000227398	0	0	0	0	0	9.74564e-05	0	0.000129942	0	6.49709e-05	0	6.49709e-05
WRAY01	0	0	9.74564e-05	0.000129942	0	6.49709e-05	0.000129942	3.24855e-05	0.000129942	0	0	3.24855e-05	0	0	0
OLB13	0	6.49709e-05	0	0	0	0	0.000324855	0	0	6.49709e-05	0	0	0	6.49709e-05	9.74564e-05
Raineyella	6.49709e-05	0	0	0	9.74564e-05	9.74564e-05	0.000227398	6.49709e-05	6.49709e-05	0	0	0	0	0	0
Ligilactobacillus	3.24855e-05	0	0.000227398	0	0.000129942	0	0	0	0	0.000162427	3.24855e-05	0	0	0	0
UBA9715	0	0	6.49709e-05	3.24855e-05	0.000227398	0	0.000194913	3.24855e-05	3.24855e-05	0	0	0	0	0	0
Moheibacter	0.000227398	0	0	0	0	3.24855e-05	0	0	6.49709e-05	9.74564e-05	0	0.000129942	3.24855e-05	0	0
Pseudoduganella	0	9.74564e-05	3.24855e-05	0	3.24855e-05	0.000162427	0	3.24855e-05	0	0	0	0	0.000129942	0	9.74564e-05
Sandaracinobacter	0	0	3.24855e-05	0	3.24855e-05	0.000129942	0	6.49709e-05	0	9.74564e-05	0	0	0	0.000227398	0
Azospirillum	0	0	0	0	9.74564e-05	0	6.49709e-05	0	0	0	0	0.000324855	9.74564e-05	0	0
CAG-1000	0	0.000194913	0.000129942	0	0	9.74564e-05	6.49709e-05	0	9.74564e-05	0	0	0	0	0	0
VBCG01	0	9.74564e-05	9.74564e-05	0	0.000129942	0	0	9.74564e-05	0.000162427	0	0	0	0	0	0
Dermatophilus	9.74564e-05	0	0	0	3.24855e-05	9.74564e-05	0.000194913	0	9.74564e-05	0	0	6.49709e-05	0	0	0
Iamia	0.000162427	0	0	6.49709e-05	3.24855e-05	0.000129942	0	6.49709e-05	0	9.74564e-05	3.24855e-05	0	0	0	0
Aridibacter	0	3.24855e-05	3.24855e-05	0	0.000259884	0	0.000194913	3.24855e-05	0	0	0	0	0	0	0
Pararhizobium	3.24855e-05	0	0.000129942	3.24855e-05	0	3.24855e-05	0.000259884	0	3.24855e-05	0	3.24855e-05	0	0	0	0
UBA1179	0	0	3.24855e-05	0	6.49709e-05	0	0	0.000162427	0.000292369	0	0	0	0	0	0
UBA11490	0.000194913	0	0	3.24855e-05	3.24855e-05	9.74564e-05	0	3.24855e-05	0.000129942	3.24855e-05	0	0	0	0	0
Ohtaekwangia	0.000129942	3.24855e-05	0	0	0	3.24855e-05	9.74564e-05	3.24855e-05	9.74564e-05	3.24855e-05	0	3.24855e-05	6.49709e-05	0	0
Oligella	6.49709e-05	0	0	0	0.000129942	0	9.74564e-05	0	0	0.000129942	3.24855e-05	3.24855e-05	6.49709e-05	0	0
CAG-485	6.49709e-05	0	3.24855e-05	0.000129942	3.24855e-05	0	9.74564e-05	9.74564e-05	9.74564e-05	0	0	0	0	0	0
SFEB01	0	9.74564e-05	0	0	0.000259884	9.74564e-05	0	6.49709e-05	0	0	0	0	3.24855e-05	0	0
RUG12783	6.49709e-05	0	6.49709e-05	0	6.49709e-05	3.24855e-05	3.24855e-05	0.000129942	0	6.49709e-05	0	0	0	0	9.74564e-05
Weissella_A_338544	0	0	0	0	6.49709e-05	0	0.000129942	0	0	0	9.74564e-05	9.74564e-05	6.49709e-05	9.74564e-05	0
Hydrocarboniclastica	0	0	0	0	0.000552253	0	0	0	0	0	0	0	0	0	0
Gaiella	0	0.000162427	0	0	0.000129942	0	0	0	6.49709e-05	0	0	0	0	0.000162427	0
Geodermatophilus_A	3.24855e-05	0.000227398	0	0	0	0	0.000194913	0	6.49709e-05	0	0	0	0	0	0
Lachnospira	3.24855e-05	0	0	0	0.000162427	9.74564e-05	0	0.000162427	6.49709e-05	0	0	0	0	0	0
Tellurimicrobium	0	0	0	9.74564e-05	0	3.24855e-05	0.000162427	6.49709e-05	0.000162427	0	0	0	0	0	0
UBA1367	0	0	0	3.24855e-05	9.74564e-05	0	0.000129942	6.49709e-05	0.000194913	0	0	0	0	0	0
UBA1402	0	0	0	0	6.49709e-05	6.49709e-05	6.49709e-05	0.000129942	0.000194913	0	0	0	0	0	0
Salinimicrobium	0	0	9.74564e-05	0	0	0	0	0	9.74564e-05	9.74564e-05	0.000162427	0	0	6.49709e-05	0
Longimicrobium	6.49709e-05	9.74564e-05	9.74564e-05	0	9.74564e-05	6.49709e-05	9.74564e-05	0	0	0	0	0	0	0	0
Botryobacter_909716	0	0	0.000519767	0	0	0	0	0	0	0	0	0	0	0	0
GYS-P2D	0	0	6.49709e-05	0	0	0	0	0	0	0	0	0	6.49709e-05	0	0.000389826
1XD8-76	3.24855e-05	0	0	3.24855e-05	0.000162427	0.000194913	6.49709e-05	0	0	0	0	0	0	0	0
Proteiniphilum	0	0	0	0	0	0	3.24855e-05	0	0	0.000162427	0	0	0	0.000227398	6.49709e-05
Luteimonas_B_615725	0	0	6.49709e-05	0	0.000259884	0	0	0	0	0	0.000129942	0	0	3.24855e-05	0
Roseisolibacter	0	0.000129942	0.000227398	0	6.49709e-05	0	0	6.49709e-05	0	0	0	0	0	0	0
Marinimicrobium_A	0	0	0	0	3.24855e-05	0	0	0	0	6.49709e-05	3.24855e-05	0.000129942	9.74564e-05	9.74564e-05	3.24855e-05
Paludicola	9.74564e-05	0	6.49709e-05	3.24855e-05	9.74564e-05	6.49709e-05	3.24855e-05	0	9.74564e-05	0	0	0	0	0	0
Faecimonas	3.24855e-05	3.24855e-05	0	0	0.000129942	0.000129942	0	0	0	0	0.000129942	0	0	0	0
Haemophilus_D_735815	0	0	0	0	3.24855e-05	0	0	0	0	0	3.24855e-05	0.000129942	0.000259884	0	0
66-474	0	0.000227398	0	0	0.000129942	0	0	0	6.49709e-05	0	0	0	0	0	3.24855e-05
QALA01	0	0	3.24855e-05	0	3.24855e-05	0	0.000324855	6.49709e-05	0	0	0	0	0	0	0
Hymenobacter_909939	0	0	0	0.000227398	3.24855e-05	0	0	3.24855e-05	6.49709e-05	6.49709e-05	0	0	3.24855e-05	0	0
Anaerofilum_73741	0	0	9.74564e-05	0	0.000194913	6.49709e-05	3.24855e-05	6.49709e-05	0	0	0	0	0	0	0
Anaerococcus	6.49709e-05	9.74564e-05	0	0	0	0	0	0	0	0	9.74564e-05	6.49709e-05	9.74564e-05	0	3.24855e-05
Dokdonella_A	0	3.24855e-05	0	6.49709e-05	0	0	6.49709e-05	0	9.74564e-05	3.24855e-05	6.49709e-05	3.24855e-05	0	6.49709e-05	0
CAG-964	0	0	3.24855e-05	0	0.000324855	0	3.24855e-05	0	3.24855e-05	0	0	0	0	0	0
OLB8	0	0	0	0	0	0	0	0	0	0.000129942	0	3.24855e-05	0.000259884	0	0
Bulleidia	0	0	3.24855e-05	0	0.000129942	0.000194913	0	0	6.49709e-05	0	0	0	0	0	0
Neisseria_563205	3.24855e-05	0	3.24855e-05	0	0	0	0	0.000194913	0	0	9.74564e-05	0	0	6.49709e-05	0
Paenibacillus_C	0	0	0	0	3.24855e-05	0	0	0	0	0.000227398	6.49709e-05	0	6.49709e-05	0	3.24855e-05
Scatocola	3.24855e-05	0	0	0	0.000259884	0	0	6.49709e-05	6.49709e-05	0	0	0	0	0	0
Bradymonas	0	0	6.49709e-05	0	9.74564e-05	0	0	0	0.000162427	0	3.24855e-05	0	6.49709e-05	0	0
CADEDH01	0	0	9.74564e-05	0	6.49709e-05	0	0	0	0.000129942	3.24855e-05	9.74564e-05	0	0	0	0
Niastella	0	0	9.74564e-05	3.24855e-05	0.000129942	0	6.49709e-05	9.74564e-05	0	0	0	0	0	0	0
Fermentimonas_862802	0	0	0	0	9.74564e-05	0	9.74564e-05	0	0	6.49709e-05	3.24855e-05	0	3.24855e-05	9.74564e-05	0
Scybalousia	0	3.24855e-05	0	0	6.49709e-05	9.74564e-05	9.74564e-05	6.49709e-05	0	3.24855e-05	0	0	0	3.24855e-05	0
Gulosibacter	9.74564e-05	0	0	9.74564e-05	3.24855e-05	6.49709e-05	9.74564e-05	3.24855e-05	0	0	0	0	0	0	0
Phenylobacterium	0	9.74564e-05	0	0	9.74564e-05	0	6.49709e-05	0	9.74564e-05	0	0	0	0	6.49709e-05	0
Actinomyces	0	0	0	0	0	0	0	0	0	0	3.24855e-05	0	0	0	0.000389826
Pseudidiomarina	0	0	0	0	0	0	0	0	0	0	0	0	0.000389826	0	3.24855e-05
Eubacterium_N	0	0	0	0	6.49709e-05	0	0	0	0.00035734	0	0	0	0	0	0
Anaeroplasma	0	0	0	0	0.000129942	0	0.000162427	9.74564e-05	0	0	0	0	0	0	0
Alkaliphilus_B	0	0	6.49709e-05	0	0	0	0	0	0	9.74564e-05	0	0.000227398	0	0	0
IMCC26207	3.24855e-05	3.24855e-05	0	0	0	6.49709e-05	0.000129942	3.24855e-05	3.24855e-05	0	0	0	0	6.49709e-05	0
Tissierella_A	0	3.24855e-05	0	9.74564e-05	0	0	0	0.000259884	0	0	0	0	0	0	0
Alienimonas	0	0	0	0.000227398	0	0	0	0	6.49709e-05	0	0	9.74564e-05	0	0	0
Aphodomorpha	0	0	0	0.000129942	9.74564e-05	9.74564e-05	3.24855e-05	3.24855e-05	0	0	0	0	0	0	0
VFKE01	0	0	0	0	3.24855e-05	9.74564e-05	6.49709e-05	3.24855e-05	0.000162427	0	0	0	0	0	0
Actinomarinicola	0	9.74564e-05	6.49709e-05	0	0.000129942	0	0	0	0	3.24855e-05	0	0	6.49709e-05	0	0
Eubacterium_G	0	0.000129942	0	3.24855e-05	0	0	0.000194913	0	0	0	0	0	0	0	0
Methylovirgula	0	0	0	0	0	0	0	0	0	3.24855e-05	0	0.000324855	0	0	0
Terrimonas_942023	0.000129942	0.000194913	0	0	0	0	0	0	3.24855e-05	0	0	0	0	0	0
AC-16	0	0	0	0.000129942	0.000129942	0	9.74564e-05	0	0	0	0	0	0	0	0
Alishewanella_662828	0	0	0	0	0	0	0	0	0	0.000227398	3.24855e-05	0	9.74564e-05	0	0
Peptoniphilus_A	3.24855e-05	0	0	0	0.000194913	0	0	0	0	3.24855e-05	0	0	9.74564e-05	0	0
PWYM01	0	0	3.24855e-05	0	0	0	0	9.74564e-05	0.000227398	0	0	0	0	0	0
UBA4421	0	0	0	0	0.000227398	9.74564e-05	0	3.24855e-05	0	0	0	0	0	0	0
WYBJ01	0	0	0	0	9.74564e-05	0	0	0	0	0	0	0	0.000259884	0	0
Allobaculum	0	0	6.49709e-05	0	0	0	0	3.24855e-05	0.000162427	0	6.49709e-05	0	0	3.24855e-05	0
UBA2834	0	0	0	0	0.000194913	0	0	6.49709e-05	9.74564e-05	0	0	0	0	0	0
Aquimonas	0	0	0	0	0	0	0	0	0	6.49709e-05	0	0	6.49709e-05	0.000227398	0
REDH01	0	3.24855e-05	0.000129942	0	0	0	6.49709e-05	0	0	6.49709e-05	3.24855e-05	3.24855e-05	0	0	0
Shinella	0	0	3.24855e-05	0	0	0	0	0	0	9.74564e-05	0	6.49709e-05	0.000162427	0	0
Stenotrophobacter_427736	0	0	0	0	9.74564e-05	0	0.000194913	6.49709e-05	0	0	0	0	0	0	0
QAMM01	0	0	3.24855e-05	6.49709e-05	9.74564e-05	3.24855e-05	0	0	3.24855e-05	0	9.74564e-05	0	0	0	0
40-80	0	0	0.000259884	0	0	0	0	0	0	0	3.24855e-05	3.24855e-05	0	0	0
Andreesenia	0	0.000194913	0	0	0	0	0.000129942	0	0	0	0	0	0	0	0
CF-167	9.74564e-05	0	0	0	0.000129942	3.24855e-05	0	3.24855e-05	3.24855e-05	0	0	0	0	0	0
OLB17_426821	0	0	0	0.000129942	0	0	0	0	6.49709e-05	0	0	0	0	0	0.000129942
Paludibacter	0	0	0	0	0	0	0	0	0	0.000194913	0	9.74564e-05	3.24855e-05	0	0
Fimbriiglobus	0	0	0	0	6.49709e-05	0	0	0	6.49709e-05	0	0	0	0	0.000194913	0
Xanthobacter_502409	0	6.49709e-05	0	0	0	3.24855e-05	0	0	0	0	0	6.49709e-05	0	0.000162427	0
Jonesia	0	0	0	0	0	0	0	0	0	9.74564e-05	0	0.000162427	0	0	6.49709e-05
MARSEILLE-P3954	0	0	3.24855e-05	0	9.74564e-05	0	0	3.24855e-05	9.74564e-05	3.24855e-05	0	0	3.24855e-05	0	0
Nafulsella	0	0	0.000129942	0	6.49709e-05	9.74564e-05	0	0	0	0	0	3.24855e-05	0	0	0
Rheinheimera_662866	0	9.74564e-05	0.000162427	0	0	0	6.49709e-05	0	0	0	0	0	0	0	0
Nakamurella	0	0	0	0	3.24855e-05	9.74564e-05	0	0	9.74564e-05	6.49709e-05	0	0	3.24855e-05	0	0
WQUU01	0	6.49709e-05	3.24855e-05	0	0	6.49709e-05	0	9.74564e-05	0	0	6.49709e-05	0	0	0	0
Aquisphaera	0	0	0	0	0	0	0.000162427	3.24855e-05	0	3.24855e-05	0	3.24855e-05	0	3.24855e-05	0
Galbibacter_B	0	0	0	0	0.000259884	0	0	0	0	3.24855e-05	0	0	0	0	0
Paenibacillus_I	0	0	0	0	0	0	0	0	3.24855e-05	0	0	0	0	0.000259884	0
SB25	0	0	0	0	0	0	0	0	0	0.000162427	0	0	0.000129942	0	0
SIO2C1	0	0	0	0	0	0	0	6.49709e-05	0.000194913	3.24855e-05	0	0	0	0	0
JAAVLZ01	0	0	0	0	0.000162427	3.24855e-05	0	0	0	9.74564e-05	0	0	0	0	0
Porphyromonas_A_859426	0	0	0	0	0	9.74564e-05	0	0	0	3.24855e-05	0	0	0.000162427	0	0
Roseomonas_A_507133	0.000129942	0	0	0	6.49709e-05	3.24855e-05	3.24855e-05	3.24855e-05	0	0	0	0	0	0	0
RUG410	0	0	0	0	3.24855e-05	0.000162427	0	0	0	0	0	9.74564e-05	0	0	0
Zoogloea	0	0	0	0	0	0	0	0	6.49709e-05	0	0	0	0.000227398	0	0
UBA11452	0.000129942	0	6.49709e-05	6.49709e-05	0	0	0	0	0	0	0	3.24855e-05	0	0	0
Lacrimispora	0	0	0	0	6.49709e-05	0.000129942	0	0	9.74564e-05	0	0	0	0	0	0
Mesorhizobium_F_498388	3.24855e-05	9.74564e-05	0	0	9.74564e-05	0	0	0	3.24855e-05	3.24855e-05	0	0	0	0	0
Odoribacter_865974	0	0	0	0	6.49709e-05	0	0.000129942	0	9.74564e-05	0	0	0	0	0	0
Camelimonas	0	0	0	0	0	0	0	6.49709e-05	9.74564e-05	0	0	0	3.24855e-05	9.74564e-05	0
Constrictibacter	0	6.49709e-05	9.74564e-05	0	3.24855e-05	0	3.24855e-05	0	0	6.49709e-05	0	0	0	0	0
Nocardiopsis_A_393323	0	0	0	0	0	0	0	9.74564e-05	6.49709e-05	3.24855e-05	3.24855e-05	6.49709e-05	0	0	0
Paenibacillus_J_366884	3.24855e-05	0	6.49709e-05	9.74564e-05	0	3.24855e-05	0	0	0	0	0	0	0	6.49709e-05	0
Larkinella	9.74564e-05	0	0	0	3.24855e-05	0	0	6.49709e-05	0	0	0	9.74564e-05	0	0	0
Peptostreptococcus	0	0	0	0	9.74564e-05	0	0	3.24855e-05	0	6.49709e-05	0	0	9.74564e-05	0	0
Blastopirellula	0	0	0	0	9.74564e-05	0	0	0	6.49709e-05	6.49709e-05	6.49709e-05	0	0	0	0
OLB15	6.49709e-05	0	0	6.49709e-05	0	6.49709e-05	9.74564e-05	0	0	0	0	0	0	0	0
DTU032	0	0	0	0	3.24855e-05	0	0	3.24855e-05	3.24855e-05	0.000129942	0	0	0	3.24855e-05	0
Eubacterium_O_258268	0	0	0	0	3.24855e-05	0.000162427	0	0	3.24855e-05	3.24855e-05	0	0	0	0	0
Luteolibacter_776538	0	0	0	0	0	3.24855e-05	0.000194913	0	3.24855e-05	0	0	0	0	0	0
Membranicola	0	0	3.24855e-05	0	0.000194913	0	0	0	0	3.24855e-05	0	0	0	0	0
Streptomonospora	0	0	0	0	0.000227398	0	3.24855e-05	0	0	0	0	0	0	0	0
Acetobacter	0	0	0	0	0	0	0	0	0	3.24855e-05	6.49709e-05	3.24855e-05	0.000129942	0	0
Acholeplasma_D_284947	0	0	0	0	0	0	0	0	0	0	0	0	0.000194913	0	6.49709e-05
GWC2-73-18	0	0	0	0	0.000194913	0	0	0	6.49709e-05	0	0	0	0	0	0
Mycoplana_499574	0	0	0	0	0	0	0	6.49709e-05	0.000194913	0	0	0	0	0	0
Sporacetigenium	0	0	0	0	0	0	0	0	0.000162427	3.24855e-05	0	0	6.49709e-05	0	0
Anaerovibrio	0	0	0	0	0	6.49709e-05	0	0.000162427	3.24855e-05	0	0	0	0	0	0
RUG11894	0	0	0	0	0	0	0	0	9.74564e-05	0	0	0	0.000129942	0	3.24855e-05
RUG472	0	0	6.49709e-05	0	0.000129942	0	0	3.24855e-05	3.24855e-05	0	0	0	0	0	0
Actinomycetospora	0.000129942	0	0	0	0	0	0	0	0	0	0	6.49709e-05	6.49709e-05	0	0
Desulfobulbus_A_451156	0	0	9.74564e-05	0	0	0	0	6.49709e-05	3.24855e-05	3.24855e-05	0	0	3.24855e-05	0	0
Adlercreutzia_404199	3.24855e-05	0	0	0	9.74564e-05	0	0	3.24855e-05	9.74564e-05	0	0	0	0	0	0
RUG721	3.24855e-05	0	0	0	3.24855e-05	0	0	9.74564e-05	9.74564e-05	0	0	0	0	0	0
Caulobacter_487856	0	0	0	0	0	0	0	9.74564e-05	0	0	0	9.74564e-05	0	0	6.49709e-05
GMQP-bins7	0	0	0	0	9.74564e-05	0	0	9.74564e-05	6.49709e-05	0	0	0	0	0	0
Gp6-AA45	0	0	6.49709e-05	0	9.74564e-05	0	9.74564e-05	0	0	0	0	0	0	0	0
Populibacterium	0	0	0	0	0	0	9.74564e-05	0	0	0	0	9.74564e-05	0	0	6.49709e-05
UMGS1071	9.74564e-05	0	0	0	0	9.74564e-05	0	6.49709e-05	0	0	0	0	0	0	0
Methylotenera_A_557637	0	0	0	0	0	0	0.000227398	0	0	0	0	0	0	0	0
Posidoniimonas	0	0	0	0	3.24855e-05	0	0	0	0.000194913	0	0	0	0	0	0
Roseovarius_489432	0	0	3.24855e-05	0	0	0	0	0	0.000129942	3.24855e-05	0	0	3.24855e-05	0	0
Spyradosoma	0.000194913	0	0	0	0	3.24855e-05	0	0	0	0	0	0	0	0	0
Usitatibacter	0	3.24855e-05	0	0	0.000194913	0	0	0	0	0	0	0	0	0	0
Aliterella	0	0	0	0	3.24855e-05	0	0	0	3.24855e-05	0.000162427	0	0	0	0	0
Dolichospermum	3.24855e-05	0	0	0	0	0	0	0	0	0	0	3.24855e-05	0	0.000129942	3.24855e-05
Agromyces_B_382064	0	0	0	0	0	6.49709e-05	0	0	0	0	0	0	0	0.000162427	0
Aquiflexum_A	0	0	0	0	0	3.24855e-05	0	0.000129942	6.49709e-05	0	0	0	0	0	0
Breznakia	0	0.000162427	0	0	6.49709e-05	0	0	0	0	0	0	0	0	0	0
Cereibacter_A_494128	0	0	0	0	6.49709e-05	0	0	3.24855e-05	0.000129942	0	0	0	0	0	0
Merdisoma	0	0	0	3.24855e-05	0	0	0.000129942	0	6.49709e-05	0	0	0	0	0	0
Palsa-1233	0	0	6.49709e-05	0	0	0	0.000162427	0	0	0	0	0	0	0	0
Parasegetibacter	0	0	6.49709e-05	0	0	0	0	0	0.000162427	0	0	0	0	0	0
Pediococcus	0	0	0	0	0	0	0	0	0	0	3.24855e-05	0.000129942	0	6.49709e-05	0
WRAP01	0	0	0.000129942	0	6.49709e-05	0	0	0	3.24855e-05	0	0	0	0	0	0
Duncaniella	0	0	9.74564e-05	0	0.000129942	0	0	0	0	0	0	0	0	0	0
SCUD01	0	0	0	0	0	0	0	9.74564e-05	0.000129942	0	0	0	0	0	0
Fimivivens	3.24855e-05	6.49709e-05	0	0	3.24855e-05	0	6.49709e-05	0	0	0	0	0	3.24855e-05	0	0
Mangroviflexus	0	0	3.24855e-05	0	6.49709e-05	6.49709e-05	0	0	0	3.24855e-05	0	0	3.24855e-05	0	0
Povalibacter	0	6.49709e-05	6.49709e-05	0	3.24855e-05	3.24855e-05	0	3.24855e-05	0	0	0	0	0	0	0
Rhodococcus_B	0	0	3.24855e-05	0	0	0	0	0	0	6.49709e-05	0	9.74564e-05	0	3.24855e-05	0
UMGS2069	6.49709e-05	6.49709e-05	0	0	0	0	0	3.24855e-05	3.24855e-05	0	0	0	0	3.24855e-05	0
Anaerocolumna	0	0	0	0	0	0	0	0	0	9.74564e-05	9.74564e-05	0	0	3.24855e-05	0
Microcystis	0	0	0	0	0	0	0	0	0	0	0	9.74564e-05	0	9.74564e-05	3.24855e-05
Egicoccus	0	0	0	0	9.74564e-05	6.49709e-05	0	0	0	0	0	0	6.49709e-05	0	0
Evtepia	0	0	0	0	0	6.49709e-05	0	9.74564e-05	6.49709e-05	0	0	0	0	0	0
Haliangium_463188	0	0	0	0	0	0	9.74564e-05	0	6.49709e-05	0	0	0	0	6.49709e-05	0
Poseidonocella_488769	0	0	6.49709e-05	0	0	0	6.49709e-05	0	0	9.74564e-05	0	0	0	0	0
Tissierella_B_223997	0	0	0	9.74564e-05	0	0	0	0	6.49709e-05	6.49709e-05	0	0	0	0	0
UBA1573	0	9.74564e-05	6.49709e-05	0	0	0	0	0	0	0	0	0	6.49709e-05	0	0
Aeribacillus	0	0.000129942	0	0	0	0	0	0	3.24855e-05	0	0	0	0	0	3.24855e-05
Faecisoma	0	0	0	0	0	0.000129942	0	0	0	0	3.24855e-05	3.24855e-05	0	0	0
OMJO01	0.000129942	0	0	0	0	0	0	0	3.24855e-05	0	0	3.24855e-05	0	0	0
Pararheinheimera	0	0	0	0	0	0	0	0	0	0	0	3.24855e-05	0.000162427	0	0
Proteocatella_235853	0	0	0	0	3.24855e-05	0	0	0	0	0.000129942	0	0	3.24855e-05	0	0
Ravibacter	0	0	0	0	0	0	0	0	0	0.000194913	0	0	0	0	0
Pseudomonas_B_650451	0	0	9.74564e-05	3.24855e-05	0	0	3.24855e-05	0	0	0	0	0	0	3.24855e-05	0
Velocimicrobium	0	0	0	0	0.000129942	0	0	0	6.49709e-05	0	0	0	0	0	0
Alkalibaculum	0	0	0	0	0	0	0	6.49709e-05	6.49709e-05	0	0	3.24855e-05	3.24855e-05	0	0
Nannocystis	0	0	9.74564e-05	0	6.49709e-05	0	0	0	0	0	0	0	0	0	3.24855e-05
Neobittarella	3.24855e-05	0	0	0	0	6.49709e-05	0	0	6.49709e-05	0	0	0	0	3.24855e-05	0
Sedimentibacter	0	0	0	0	3.24855e-05	3.24855e-05	0	0	0	6.49709e-05	0	0	6.49709e-05	0	0
Serinibacter_A_386089	0	0	0	0	3.24855e-05	0	0	6.49709e-05	3.24855e-05	0	0	0	0	0	6.49709e-05
Siccirubricoccus	0	0	0	0	3.24855e-05	6.49709e-05	0	6.49709e-05	3.24855e-05	0	0	0	0	0	0
Siphonobacter	0	0	0	0	3.24855e-05	0	0	6.49709e-05	9.74564e-05	0	0	0	0	0	0
Soleaferrea	0	0	0	0	3.24855e-05	6.49709e-05	3.24855e-05	0	6.49709e-05	0	0	0	0	0	0
Ga0074137	0	0	0	9.74564e-05	0	0	3.24855e-05	0	6.49709e-05	0	0	0	0	0	0
Sandarakinorhabdus	0	0	0	0	0	0	9.74564e-05	9.74564e-05	0	0	0	0	0	0	0
Desulfomicrobium	0	0	0	0	0	0	0	0	6.49709e-05	6.49709e-05	0	6.49709e-05	0	0	0
Capnocytophaga_820688	0	0	0	0	0	0	0	0	0	0	0	0	0	0.000162427	0
Enhygromyxa	0	0	0	0	0.000162427	0	0	0	0	0	0	0	0	0	0
Paraburkholderia_580243	0	0	0	0	0	0	0	0	0	0	3.24855e-05	0	0	0.000129942	0
UBA2421	0	0	0	0	0	0	0	0	0	0	0	0	0	0	0.000162427
Acetatifactor	0	0	6.49709e-05	0	3.24855e-05	0	0	0	0	3.24855e-05	3.24855e-05	0	0	0	0
Berkiella_A	3.24855e-05	0	3.24855e-05	0	0	0	0	0	0	0	0	0	9.74564e-05	0	0
Eremococcus	9.74564e-05	0	0	0	3.24855e-05	0	0	0	3.24855e-05	0	0	0	0	0	0
Hyphomicrobium_A	0	0	0	0	3.24855e-05	0	0	3.24855e-05	9.74564e-05	0	0	0	0	0	0
RUG350	0	0	0	0	3.24855e-05	0	9.74564e-05	0	3.24855e-05	0	0	0	0	0	0
STGJ01	0	0	0	0	0	0	0	0	0	0	0	0	9.74564e-05	3.24855e-05	3.24855e-05
Sulfotelmatobacter	0	0	3.24855e-05	0	0	0	0	0	0	9.74564e-05	3.24855e-05	0	0	0	0
UBA1174	0	0	0	3.24855e-05	0	3.24855e-05	0	3.24855e-05	6.49709e-05	0	0	0	0	0	0
UPXZ01	0	0	9.74564e-05	0	0	0	0	0	0	3.24855e-05	0	0	3.24855e-05	0	0
Bact-08	0	0	0	0	0	0	6.49709e-05	0	0	9.74564e-05	0	0	0	0	0
CAG-475	0	0	0	0	6.49709e-05	0	0	9.74564e-05	0	0	0	0	0	0	0
HRBIN30	0	0	0	0	9.74564e-05	0	0	0	6.49709e-05	0	0	0	0	0	0
Nitrospira_C	0	0	6.49709e-05	0	6.49709e-05	0	0	3.24855e-05	0	0	0	0	0	0	0
Pseudofulvimonas	0	0	0	0	0	9.74564e-05	0	0	0	0	0	0	6.49709e-05	0	0
Rariglobus	0	0	0	0	0	0	0	0	0	6.49709e-05	0	9.74564e-05	0	0	0
RUG13038	0	0	0	0	6.49709e-05	0	0	0	6.49709e-05	0	3.24855e-05	0	0	0	0
Shewanella	0	0	0	0	0	0	0	0	0	0	0	0	6.49709e-05	9.74564e-05	0
Stercorousia	0	0	0	0	0	0	0	9.74564e-05	6.49709e-05	0	0	0	0	0	0
Taishania	0	0	3.24855e-05	0	0	0	0	0	0	6.49709e-05	0	6.49709e-05	0	0	0
UBA3207	0	0	0	0	6.49709e-05	0	0	0	6.49709e-05	3.24855e-05	0	0	0	0	0
Vibrio_678715	0	0	0	0	0	0	0	0	0	9.74564e-05	6.49709e-05	0	0	0	0
55-13	0	0	0.000129942	0	0	0	0	0	0	0	0	0	0	0	0
Kandleria	0	0	0.000129942	0	0	0	0	0	0	0	0	0	0	0	0
Lapidilactobacillus	0	0	0	0	0.000129942	0	0	0	0	0	0	0	0	0	0
Patulibacter	0	0	0	0	0.000129942	0	0	0	0	0	0	0	0	0	0
Polymorphobacter_A_486811	0	0	0	0	0	0	0	0.000129942	0	0	0	0	0	0	0
Cohnella	0	0	0	6.49709e-05	3.24855e-05	0	0	0	0	0	0	0	0	3.24855e-05	0
Duodenibacillus	6.49709e-05	0	0	0	3.24855e-05	3.24855e-05	0	0	0	0	0	0	0	0	0
Holdemania	0	0	3.24855e-05	0	6.49709e-05	0	0	0	3.24855e-05	0	0	0	0	0	0
Paludisphaera	3.24855e-05	0	0	0	0	0	0	0	0	6.49709e-05	0	0	0	0	3.24855e-05
QQUY01	0	0	0	0	0	0	0	6.49709e-05	3.24855e-05	3.24855e-05	0	0	0	0	0
Saccharibacillus	0	0	0	0	0	3.24855e-05	0	0	6.49709e-05	0	0	0	3.24855e-05	0	0
VFJQ01	0	0	0	0	3.24855e-05	0	0	6.49709e-05	0	3.24855e-05	0	0	0	0	0
Asprobacter	0	0	0	0	0	9.74564e-05	0	0	0	3.24855e-05	0	0	0	0	0
Caproiciproducens	0	0	0	0	3.24855e-05	0	9.74564e-05	0	0	0	0	0	0	0	0
Caulobacter_487784	0	9.74564e-05	0	0	0	3.24855e-05	0	0	0	0	0	0	0	0	0
Desertibacter	0	0	3.24855e-05	0	9.74564e-05	0	0	0	0	0	0	0	0	0	0
Edaphocola	0	0	9.74564e-05	0	0	0	0	0	0	0	0	0	3.24855e-05	0	0
Hydrogenophilus	0	0	0	0	0	0	0	0	0	0	0	0	3.24855e-05	0	9.74564e-05
Kineothrix	0	0	0	0	0	0	0	9.74564e-05	0	3.24855e-05	0	0	0	0	0
Luteibacter	3.24855e-05	0	0	0	9.74564e-05	0	0	0	0	0	0	0	0	0	0
Neoactinobaculum	9.74564e-05	0	0	0	0	0	0	0	3.24855e-05	0	0	0	0	0	0
Nitrospira_A	0	0	0	0	9.74564e-05	3.24855e-05	0	0	0	0	0	0	0	0	0
OLB7	0	0	0	0	0	0	0	0	9.74564e-05	0	0	0	0	0	3.24855e-05
RUG11420	0	0	0	0	0	0	0	0	0	9.74564e-05	0	0	3.24855e-05	0	0
Schlegelella_590482	0	0	0	0	0	0	0	0	0	0	0	0	9.74564e-05	3.24855e-05	0
Succiniclasticum	0	0	0	0	0	0	9.74564e-05	0	3.24855e-05	0	0	0	0	0	0
Tundrisphaera	0	0	0	0	0	9.74564e-05	0	0	0	3.24855e-05	0	0	0	0	0
Eoetvoesia	0	0	6.49709e-05	0	6.49709e-05	0	0	0	0	0	0	0	0	0	0
SDU3-3	0	0	0	0	6.49709e-05	0	6.49709e-05	0	0	0	0	0	0	0	0
Virgisporangium	0	0	0	0	6.49709e-05	0	0	0	6.49709e-05	0	0	0	0	0	0
Anaerofustis	0	0	0	0	3.24855e-05	0	0	3.24855e-05	0	3.24855e-05	0	0	0	0	0
Clostridium_AN	3.24855e-05	0	0	0	0	0	0	0	0	0	3.24855e-05	0	0	0	3.24855e-05
Reyranella	0	0	3.24855e-05	0	0	0	0	3.24855e-05	3.24855e-05	0	0	0	0	0	0
Arenibacter	0	0	6.49709e-05	0	3.24855e-05	0	0	0	0	0	0	0	0	0	0
Bilifractor	0	0	0	0	6.49709e-05	0	3.24855e-05	0	0	0	0	0	0	0	0
Butyricicoccus_A_77030	0	0	0	0	6.49709e-05	0	0	3.24855e-05	0	0	0	0	0	0	0
Chiayiivirga	0	0	0	0	0	0	0	0	0	0	0	3.24855e-05	6.49709e-05	0	0
Clostridium_X	0	0	0	0	0	0	0	0	0	0	0	3.24855e-05	0	6.49709e-05	0
F1-60-MAGs027	0	0	0	0	0	6.49709e-05	0	0	0	0	0	0	3.24855e-05	0	0
Faecalibacterium	0	0	0	0	6.49709e-05	0	0	3.24855e-05	0	0	0	0	0	0	0
Fibrella	6.49709e-05	0	0	0	0	0	3.24855e-05	0	0	0	0	0	0	0	0
Friedmanniella	6.49709e-05	0	0	0	0	0	3.24855e-05	0	0	0	0	0	0	0	0
Kineococcus	6.49709e-05	0	0	0	0	3.24855e-05	0	0	0	0	0	0	0	0	0
Legionella_D	0	0	3.24855e-05	0	0	0	0	0	0	0	0	6.49709e-05	0	0	0
Lysobacter_B_615592	0	0	0	0	0	6.49709e-05	0	0	0	3.24855e-05	0	0	0	0	0
Pelobium_887411	0	0	0	0	0	0	0	0	0	3.24855e-05	0	0	6.49709e-05	0	0
QAMH01	0	0	0	0	0	6.49709e-05	0	3.24855e-05	0	0	0	0	0	0	0
R267	0	0	0	0	6.49709e-05	0	0	0	3.24855e-05	0	0	0	0	0	0
Roseburia	6.49709e-05	0	0	0	3.24855e-05	0	0	0	0	0	0	0	0	0	0
Salinarimonas	0	6.49709e-05	0	0	3.24855e-05	0	0	0	0	0	0	0	0	0	0
Sandaracinus	0	0	0	0	6.49709e-05	3.24855e-05	0	0	0	0	0	0	0	0	0
Spirillospora_393771	0	0	0	0	0	0	3.24855e-05	6.49709e-05	0	0	0	0	0	0	0
Terrimicrobium	0	0	0	0	6.49709e-05	0	0	3.24855e-05	0	0	0	0	0	0	0
Alcaligenes	9.74564e-05	0	0	0	0	0	0	0	0	0	0	0	0	0	0
Dysosmobacter	0	0	0	0	0	9.74564e-05	0	0	0	0	0	0	0	0	0
HRBIN40	0	0	0	0	0	0	0	0	9.74564e-05	0	0	0	0	0	0
CF-154	0	0	0	0	0	3.24855e-05	0	3.24855e-05	0	0	0	0	0	0	0
Clostridium_AD	0	0	0	0	0	0	0	0	3.24855e-05	3.24855e-05	0	0	0	0	0
Huakuichenia	0	0	3.24855e-05	0	0	0	0	0	0	0	0	0	3.24855e-05	0	0
Lactococcus_A_346120	0	0	0	0	0	0	0	0	0	0	3.24855e-05	0	3.24855e-05	0	0
Megasphaera_A_38685	0	0	0	0	0	0	0	3.24855e-05	3.24855e-05	0	0	0	0	0	0
Palsa-1150	0	0	0	0	0	0	0	0	0	0	0	0	0	3.24855e-05	3.24855e-05
Rhabdaerophilum	0	0	0	0	0	3.24855e-05	0	0	0	0	0	0	0	0	3.24855e-05
Schaedlerella	0	0	0	0	0	0	0	0	3.24855e-05	0	3.24855e-05	0	0	0	0
Streptobacillus_993623	0	0	0	0	3.24855e-05	0	0	3.24855e-05	0	0	0	0	0	0	0
Streptosporangium	0	3.24855e-05	0	0	0	0	0	3.24855e-05	0	0	0	0	0	0	0
Tepidibacter_A	3.24855e-05	0	0	0	0	0	0	0	0	0	0	0	0	3.24855e-05	0
Thioalbus	3.24855e-05	3.24855e-05	0	0	0	0	0	0	0	0	0	0	0	0	0
Traorella	0	0	0	0	3.24855e-05	0	0	3.24855e-05	0	0	0	0	0	0	0
Z2-YC6860	0	3.24855e-05	0	0	3.24855e-05	0	0	0	0	0	0	0	0	0	0
Aureliella	0	0	0	0	0	6.49709e-05	0	0	0	0	0	0	0	0	0
Dyella_A_612714	0	0	0	0	0	0	0	0	6.49709e-05	0	0	0	0	0	0
Lentibacillus_B_287046	0	0	0	0	0	0	0	0	0	6.49709e-05	0	0	0	0	0
Parasutterella	0	0	0	0	0	0	0	0	0	0	0	0	6.49709e-05	0	0
Sediminibacterium	0	0	0	0	0	0	0	0	0	0	0	0	6.49709e-05	0	0
Agathobaculum	0	0	0	0	0	3.24855e-05	0	0	0	0	0	0	0	0	0
Alysiella	0	0	0	0	0	0	0	0	0	3.24855e-05	0	0	0	0	0
CAG-793	0	0	0	0	0	3.24855e-05	0	0	0	0	0	0	0	0	0
Enterousia	0	3.24855e-05	0	0	0	0	0	0	0	0	0	0	0	0	0
GCA-2699585	0	0	0	0	0	0	0	3.24855e-05	0	0	0	0	0	0	0
Kushneria	0	0	0	0	3.24855e-05	0	0	0	0	0	0	0	0	0	0
Lactococcus_A_343306	0	0	0	0	0	3.24855e-05	0	0	0	0	0	0	0	0	0
Limenecus	0	0	0	0	0	0	0	3.24855e-05	0	0	0	0	0	0	0
Miltoncostaea	0	0	0	0	0	0	0	3.24855e-05	0	0	0	0	0	0	0
Saccharomonospora	0	0	0	0	3.24855e-05	0	0	0	0	0	0	0	0	0	0
Tumebacillus_A	0	0	0	0	0	3.24855e-05	0	0	0	0	0	0	0	0	0
UBA1930	0	0	0	0	0	0	0	0	0	0	0	0	0	0	3.24855e-05
UBA5216	0	0	0	3.24855e-05	0	0	0	0	0	0	0	0	0	0	0
UBA636	0	0	3.24855e-05	0	0	0	0	0	0	0	0	0	0	0	0
Unclassified	0.325439	0.240652	0.312055	0.303154	0.293799	0.262483	0.29513	0.253939	0.317643	0.275314	0.203002	0.263067	0.259981	0.202807	0.186174
